# Supplementary material for: High‐resolution climate data reveal an increasing risk of warming‐driven activity restriction for diurnal and nocturnal lizards
Source: Ecol Evol. 2024 Apr 29;14(5):e11316. doi: 10.1002/ece3.11316 (PMC11056692; doi:10.1002/ece3.11316)
Supplement: Supplementary file 2 — Data S1 [file ECE3-14-e11316-s003.csv]

time	temp	unit	otm	period	site	microhab	year	Cbib_avgCtmax	Cbib_sdCtmax	Cbib_avgCtmin	Cbib_sdCtmin	Tvar_avgCtmax	Tvar_sdCtmax	Tvar_avgCtmin	Tvar_sdCtmin	RH
5/12/2018 6:59	22.125	C	Te1	p1	Het Kruis	Crevice	1	46.63	2.36	-2.76	0.68	43.23	0.57	0.42	2.25	NA
5/12/2018 7:59	22.125	C	Te1	p1	Het Kruis	Crevice	1	46.63	2.36	-2.76	0.68	43.23	0.57	0.42	2.25	NA
5/12/2018 8:59	22.125	C	Te1	p1	Het Kruis	Crevice	1	46.63	2.36	-2.76	0.68	43.23	0.57	0.42	2.25	NA
5/12/2018 9:59	22.625	C	Te1	p1	Het Kruis	Crevice	1	46.63	2.36	-2.76	0.68	43.23	0.57	0.42	2.25	NA
5/12/2018 10:59	22.625	C	Te1	p1	Het Kruis	Crevice	1	46.63	2.36	-2.76	0.68	43.23	0.57	0.42	2.25	NA
5/12/2018 11:59	23.126	C	Te1	p1	Het Kruis	Crevice	1	46.63	2.36	-2.76	0.68	43.23	0.57	0.42	2.25	NA
5/12/2018 12:59	24.126	C	Te1	p1	Het Kruis	Crevice	1	46.63	2.36	-2.76	0.68	43.23	0.57	0.42	2.25	NA
5/12/2018 13:59	24.126	C	Te1	p1	Het Kruis	Crevice	1	46.63	2.36	-2.76	0.68	43.23	0.57	0.42	2.25	NA
5/12/2018 14:59	25.127	C	Te1	p1	Het Kruis	Crevice	1	46.63	2.36	-2.76	0.68	43.23	0.57	0.42	2.25	NA
5/12/2018 15:59	25.127	C	Te1	p1	Het Kruis	Crevice	1	46.63	2.36	-2.76	0.68	43.23	0.57	0.42	2.25	NA
5/12/2018 16:59	26.127	C	Te1	p1	Het Kruis	Crevice	1	46.63	2.36	-2.76	0.68	43.23	0.57	0.42	2.25	NA
5/12/2018 17:59	26.127	C	Te1	p1	Het Kruis	Crevice	1	46.63	2.36	-2.76	0.68	43.23	0.57	0.42	2.25	NA
5/12/2018 18:59	26.627	C	Te1	p1	Het Kruis	Crevice	1	46.63	2.36	-2.76	0.68	43.23	0.57	0.42	2.25	NA
5/12/2018 19:59	26.627	C	Te1	p1	Het Kruis	Crevice	1	46.63	2.36	-2.76	0.68	43.23	0.57	0.42	2.25	NA
5/12/2018 20:59	26.127	C	Te1	p1	Het Kruis	Crevice	1	46.63	2.36	-2.76	0.68	43.23	0.57	0.42	2.25	NA
5/12/2018 21:59	26.127	C	Te1	p1	Het Kruis	Crevice	1	46.63	2.36	-2.76	0.68	43.23	0.57	0.42	2.25	NA
5/12/2018 22:59	25.627	C	Te1	p1	Het Kruis	Crevice	1	46.63	2.36	-2.76	0.68	43.23	0.57	0.42	2.25	NA
5/12/2018 23:59	25.627	C	Te1	p1	Het Kruis	Crevice	1	46.63	2.36	-2.76	0.68	43.23	0.57	0.42	2.25	NA
6/12/2018 0:59	25.127	C	Te1	p1	Het Kruis	Crevice	1	46.63	2.36	-2.76	0.68	43.23	0.57	0.42	2.25	NA
6/12/2018 1:59	25.127	C	Te1	p1	Het Kruis	Crevice	1	46.63	2.36	-2.76	0.68	43.23	0.57	0.42	2.25	NA
6/12/2018 2:59	24.627	C	Te1	p1	Het Kruis	Crevice	1	46.63	2.36	-2.76	0.68	43.23	0.57	0.42	2.25	NA
6/12/2018 3:59	24.627	C	Te1	p1	Het Kruis	Crevice	1	46.63	2.36	-2.76	0.68	43.23	0.57	0.42	2.25	NA
6/12/2018 4:59	24.126	C	Te1	p1	Het Kruis	Crevice	1	46.63	2.36	-2.76	0.68	43.23	0.57	0.42	2.25	NA
6/12/2018 5:59	24.126	C	Te1	p1	Het Kruis	Crevice	1	46.63	2.36	-2.76	0.68	43.23	0.57	0.42	2.25	NA
6/12/2018 6:59	24.126	C	Te1	p1	Het Kruis	Crevice	1	46.63	2.36	-2.76	0.68	43.23	0.57	0.42	2.25	NA
6/12/2018 7:59	24.126	C	Te1	p1	Het Kruis	Crevice	1	46.63	2.36	-2.76	0.68	43.23	0.57	0.42	2.25	NA
6/12/2018 8:59	24.126	C	Te1	p1	Het Kruis	Crevice	1	46.63	2.36	-2.76	0.68	43.23	0.57	0.42	2.25	NA
6/12/2018 9:59	23.126	C	Te1	p1	Het Kruis	Crevice	1	46.63	2.36	-2.76	0.68	43.23	0.57	0.42	2.25	NA
6/12/2018 10:59	23.626	C	Te1	p1	Het Kruis	Crevice	1	46.63	2.36	-2.76	0.68	43.23	0.57	0.42	2.25	NA
6/12/2018 11:59	23.626	C	Te1	p1	Het Kruis	Crevice	1	46.63	2.36	-2.76	0.68	43.23	0.57	0.42	2.25	NA
6/12/2018 12:59	23.626	C	Te1	p1	Het Kruis	Crevice	1	46.63	2.36	-2.76	0.68	43.23	0.57	0.42	2.25	NA
6/12/2018 13:59	23.126	C	Te1	p1	Het Kruis	Crevice	1	46.63	2.36	-2.76	0.68	43.23	0.57	0.42	2.25	NA
6/12/2018 14:59	23.126	C	Te1	p1	Het Kruis	Crevice	1	46.63	2.36	-2.76	0.68	43.23	0.57	0.42	2.25	NA
6/12/2018 15:59	23.126	C	Te1	p1	Het Kruis	Crevice	1	46.63	2.36	-2.76	0.68	43.23	0.57	0.42	2.25	NA
6/12/2018 16:59	23.126	C	Te1	p1	Het Kruis	Crevice	1	46.63	2.36	-2.76	0.68	43.23	0.57	0.42	2.25	NA
6/12/2018 17:59	23.126	C	Te1	p1	Het Kruis	Crevice	1	46.63	2.36	-2.76	0.68	43.23	0.57	0.42	2.25	NA
6/12/2018 18:59	23.626	C	Te1	p1	Het Kruis	Crevice	1	46.63	2.36	-2.76	0.68	43.23	0.57	0.42	2.25	NA
6/12/2018 19:59	23.126	C	Te1	p1	Het Kruis	Crevice	1	46.63	2.36	-2.76	0.68	43.23	0.57	0.42	2.25	NA
6/12/2018 20:59	22.625	C	Te1	p1	Het Kruis	Crevice	1	46.63	2.36	-2.76	0.68	43.23	0.57	0.42	2.25	NA
6/12/2018 21:59	22.625	C	Te1	p1	Het Kruis	Crevice	1	46.63	2.36	-2.76	0.68	43.23	0.57	0.42	2.25	NA
6/12/2018 22:59	22.125	C	Te1	p1	Het Kruis	Crevice	1	46.63	2.36	-2.76	0.68	43.23	0.57	0.42	2.25	NA
6/12/2018 23:59	22.125	C	Te1	p1	Het Kruis	Crevice	1	46.63	2.36	-2.76	0.68	43.23	0.57	0.42	2.25	NA
7/12/2018 0:59	22.125	C	Te1	p1	Het Kruis	Crevice	1	46.63	2.36	-2.76	0.68	43.23	0.57	0.42	2.25	NA
7/12/2018 1:59	22.125	C	Te1	p1	Het Kruis	Crevice	1	46.63	2.36	-2.76	0.68	43.23	0.57	0.42	2.25	NA
7/12/2018 2:59	22.125	C	Te1	p1	Het Kruis	Crevice	1	46.63	2.36	-2.76	0.68	43.23	0.57	0.42	2.25	NA
7/12/2018 3:59	21.624	C	Te1	p1	Het Kruis	Crevice	1	46.63	2.36	-2.76	0.68	43.23	0.57	0.42	2.25	NA
7/12/2018 4:59	21.624	C	Te1	p1	Het Kruis	Crevice	1	46.63	2.36	-2.76	0.68	43.23	0.57	0.42	2.25	NA
7/12/2018 5:59	21.123	C	Te1	p1	Het Kruis	Crevice	1	46.63	2.36	-2.76	0.68	43.23	0.57	0.42	2.25	NA
7/12/2018 6:59	21.123	C	Te1	p1	Het Kruis	Crevice	1	46.63	2.36	-2.76	0.68	43.23	0.57	0.42	2.25	NA
7/12/2018 7:59	20.623	C	Te1	p1	Het Kruis	Crevice	1	46.63	2.36	-2.76	0.68	43.23	0.57	0.42	2.25	NA
7/12/2018 8:59	20.122	C	Te1	p1	Het Kruis	Crevice	1	46.63	2.36	-2.76	0.68	43.23	0.57	0.42	2.25	NA
7/12/2018 9:59	20.122	C	Te1	p1	Het Kruis	Crevice	1	46.63	2.36	-2.76	0.68	43.23	0.57	0.42	2.25	NA
7/12/2018 10:59	20.122	C	Te1	p1	Het Kruis	Crevice	1	46.63	2.36	-2.76	0.68	43.23	0.57	0.42	2.25	NA
7/12/2018 11:59	19.621	C	Te1	p1	Het Kruis	Crevice	1	46.63	2.36	-2.76	0.68	43.23	0.57	0.42	2.25	NA
7/12/2018 12:59	20.122	C	Te1	p1	Het Kruis	Crevice	1	46.63	2.36	-2.76	0.68	43.23	0.57	0.42	2.25	NA
7/12/2018 13:59	19.621	C	Te1	p1	Het Kruis	Crevice	1	46.63	2.36	-2.76	0.68	43.23	0.57	0.42	2.25	NA
7/12/2018 14:59	20.122	C	Te1	p1	Het Kruis	Crevice	1	46.63	2.36	-2.76	0.68	43.23	0.57	0.42	2.25	NA
7/12/2018 15:59	19.621	C	Te1	p1	Het Kruis	Crevice	1	46.63	2.36	-2.76	0.68	43.23	0.57	0.42	2.25	NA
7/12/2018 16:59	19.621	C	Te1	p1	Het Kruis	Crevice	1	46.63	2.36	-2.76	0.68	43.23	0.57	0.42	2.25	NA
7/12/2018 17:59	19.621	C	Te1	p1	Het Kruis	Crevice	1	46.63	2.36	-2.76	0.68	43.23	0.57	0.42	2.25	NA
7/12/2018 18:59	19.621	C	Te1	p1	Het Kruis	Crevice	1	46.63	2.36	-2.76	0.68	43.23	0.57	0.42	2.25	NA
7/12/2018 19:59	19.621	C	Te1	p1	Het Kruis	Crevice	1	46.63	2.36	-2.76	0.68	43.23	0.57	0.42	2.25	NA
7/12/2018 20:59	19.621	C	Te1	p1	Het Kruis	Crevice	1	46.63	2.36	-2.76	0.68	43.23	0.57	0.42	2.25	NA
7/12/2018 21:59	19.621	C	Te1	p1	Het Kruis	Crevice	1	46.63	2.36	-2.76	0.68	43.23	0.57	0.42	2.25	NA
7/12/2018 22:59	19.621	C	Te1	p1	Het Kruis	Crevice	1	46.63	2.36	-2.76	0.68	43.23	0.57	0.42	2.25	NA
7/12/2018 23:59	19.621	C	Te1	p1	Het Kruis	Crevice	1	46.63	2.36	-2.76	0.68	43.23	0.57	0.42	2.25	NA
8/12/2018 0:59	19.621	C	Te1	p1	Het Kruis	Crevice	1	46.63	2.36	-2.76	0.68	43.23	0.57	0.42	2.25	NA
8/12/2018 1:59	19.621	C	Te1	p1	Het Kruis	Crevice	1	46.63	2.36	-2.76	0.68	43.23	0.57	0.42	2.25	NA
8/12/2018 2:59	19.621	C	Te1	p1	Het Kruis	Crevice	1	46.63	2.36	-2.76	0.68	43.23	0.57	0.42	2.25	NA
8/12/2018 3:59	19.12	C	Te1	p1	Het Kruis	Crevice	1	46.63	2.36	-2.76	0.68	43.23	0.57	0.42	2.25	NA
8/12/2018 4:59	19.12	C	Te1	p1	Het Kruis	Crevice	1	46.63	2.36	-2.76	0.68	43.23	0.57	0.42	2.25	NA
8/12/2018 5:59	19.12	C	Te1	p1	Het Kruis	Crevice	1	46.63	2.36	-2.76	0.68	43.23	0.57	0.42	2.25	NA
8/12/2018 6:59	19.12	C	Te1	p1	Het Kruis	Crevice	1	46.63	2.36	-2.76	0.68	43.23	0.57	0.42	2.25	NA
8/12/2018 7:59	19.12	C	Te1	p1	Het Kruis	Crevice	1	46.63	2.36	-2.76	0.68	43.23	0.57	0.42	2.25	NA
8/12/2018 8:59	19.12	C	Te1	p1	Het Kruis	Crevice	1	46.63	2.36	-2.76	0.68	43.23	0.57	0.42	2.25	NA
8/12/2018 9:59	19.12	C	Te1	p1	Het Kruis	Crevice	1	46.63	2.36	-2.76	0.68	43.23	0.57	0.42	2.25	NA
8/12/2018 10:59	19.621	C	Te1	p1	Het Kruis	Crevice	1	46.63	2.36	-2.76	0.68	43.23	0.57	0.42	2.25	NA
8/12/2018 11:59	19.621	C	Te1	p1	Het Kruis	Crevice	1	46.63	2.36	-2.76	0.68	43.23	0.57	0.42	2.25	NA
8/12/2018 12:59	20.122	C	Te1	p1	Het Kruis	Crevice	1	46.63	2.36	-2.76	0.68	43.23	0.57	0.42	2.25	NA
8/12/2018 13:59	20.122	C	Te1	p1	Het Kruis	Crevice	1	46.63	2.36	-2.76	0.68	43.23	0.57	0.42	2.25	NA
8/12/2018 14:59	20.623	C	Te1	p1	Het Kruis	Crevice	1	46.63	2.36	-2.76	0.68	43.23	0.57	0.42	2.25	NA
8/12/2018 15:59	20.623	C	Te1	p1	Het Kruis	Crevice	1	46.63	2.36	-2.76	0.68	43.23	0.57	0.42	2.25	NA
8/12/2018 16:59	21.123	C	Te1	p1	Het Kruis	Crevice	1	46.63	2.36	-2.76	0.68	43.23	0.57	0.42	2.25	NA
8/12/2018 17:59	21.123	C	Te1	p1	Het Kruis	Crevice	1	46.63	2.36	-2.76	0.68	43.23	0.57	0.42	2.25	NA
8/12/2018 18:59	21.624	C	Te1	p1	Het Kruis	Crevice	1	46.63	2.36	-2.76	0.68	43.23	0.57	0.42	2.25	NA
8/12/2018 19:59	21.123	C	Te1	p1	Het Kruis	Crevice	1	46.63	2.36	-2.76	0.68	43.23	0.57	0.42	2.25	NA
8/12/2018 20:59	21.123	C	Te1	p1	Het Kruis	Crevice	1	46.63	2.36	-2.76	0.68	43.23	0.57	0.42	2.25	NA
8/12/2018 21:59	21.123	C	Te1	p1	Het Kruis	Crevice	1	46.63	2.36	-2.76	0.68	43.23	0.57	0.42	2.25	NA
8/12/2018 22:59	21.123	C	Te1	p1	Het Kruis	Crevice	1	46.63	2.36	-2.76	0.68	43.23	0.57	0.42	2.25	NA
8/12/2018 23:59	20.623	C	Te1	p1	Het Kruis	Crevice	1	46.63	2.36	-2.76	0.68	43.23	0.57	0.42	2.25	NA
9/12/2018 0:59	20.623	C	Te1	p1	Het Kruis	Crevice	1	46.63	2.36	-2.76	0.68	43.23	0.57	0.42	2.25	NA
9/12/2018 1:59	20.122	C	Te1	p1	Het Kruis	Crevice	1	46.63	2.36	-2.76	0.68	43.23	0.57	0.42	2.25	NA
9/12/2018 2:59	20.122	C	Te1	p1	Het Kruis	Crevice	1	46.63	2.36	-2.76	0.68	43.23	0.57	0.42	2.25	NA
9/12/2018 3:59	20.122	C	Te1	p1	Het Kruis	Crevice	1	46.63	2.36	-2.76	0.68	43.23	0.57	0.42	2.25	NA
9/12/2018 4:59	19.621	C	Te1	p1	Het Kruis	Crevice	1	46.63	2.36	-2.76	0.68	43.23	0.57	0.42	2.25	NA
9/12/2018 5:59	19.621	C	Te1	p1	Het Kruis	Crevice	1	46.63	2.36	-2.76	0.68	43.23	0.57	0.42	2.25	NA
9/12/2018 6:59	20.122	C	Te1	p1	Het Kruis	Crevice	1	46.63	2.36	-2.76	0.68	43.23	0.57	0.42	2.25	NA
9/12/2018 7:59	20.122	C	Te1	p1	Het Kruis	Crevice	1	46.63	2.36	-2.76	0.68	43.23	0.57	0.42	2.25	NA
9/12/2018 8:59	20.122	C	Te1	p1	Het Kruis	Crevice	1	46.63	2.36	-2.76	0.68	43.23	0.57	0.42	2.25	NA
9/12/2018 9:59	20.122	C	Te1	p1	Het Kruis	Crevice	1	46.63	2.36	-2.76	0.68	43.23	0.57	0.42	2.25	NA
9/12/2018 10:59	20.623	C	Te1	p1	Het Kruis	Crevice	1	46.63	2.36	-2.76	0.68	43.23	0.57	0.42	2.25	NA
9/12/2018 11:59	21.123	C	Te1	p1	Het Kruis	Crevice	1	46.63	2.36	-2.76	0.68	43.23	0.57	0.42	2.25	NA
9/12/2018 12:59	21.624	C	Te1	p1	Het Kruis	Crevice	1	46.63	2.36	-2.76	0.68	43.23	0.57	0.42	2.25	NA
9/12/2018 13:59	22.125	C	Te1	p1	Het Kruis	Crevice	1	46.63	2.36	-2.76	0.68	43.23	0.57	0.42	2.25	NA
9/12/2018 14:59	23.126	C	Te1	p1	Het Kruis	Crevice	1	46.63	2.36	-2.76	0.68	43.23	0.57	0.42	2.25	NA
9/12/2018 15:59	23.626	C	Te1	p1	Het Kruis	Crevice	1	46.63	2.36	-2.76	0.68	43.23	0.57	0.42	2.25	NA
9/12/2018 16:59	24.126	C	Te1	p1	Het Kruis	Crevice	1	46.63	2.36	-2.76	0.68	43.23	0.57	0.42	2.25	NA
9/12/2018 17:59	24.126	C	Te1	p1	Het Kruis	Crevice	1	46.63	2.36	-2.76	0.68	43.23	0.57	0.42	2.25	NA
9/12/2018 18:59	24.627	C	Te1	p1	Het Kruis	Crevice	1	46.63	2.36	-2.76	0.68	43.23	0.57	0.42	2.25	NA
9/12/2018 19:59	24.126	C	Te1	p1	Het Kruis	Crevice	1	46.63	2.36	-2.76	0.68	43.23	0.57	0.42	2.25	NA
9/12/2018 20:59	24.126	C	Te1	p1	Het Kruis	Crevice	1	46.63	2.36	-2.76	0.68	43.23	0.57	0.42	2.25	NA
9/12/2018 21:59	24.126	C	Te1	p1	Het Kruis	Crevice	1	46.63	2.36	-2.76	0.68	43.23	0.57	0.42	2.25	NA
9/12/2018 22:59	24.126	C	Te1	p1	Het Kruis	Crevice	1	46.63	2.36	-2.76	0.68	43.23	0.57	0.42	2.25	NA
9/12/2018 23:59	23.626	C	Te1	p1	Het Kruis	Crevice	1	46.63	2.36	-2.76	0.68	43.23	0.57	0.42	2.25	NA
10/12/2018 0:59	23.626	C	Te1	p1	Het Kruis	Crevice	1	46.63	2.36	-2.76	0.68	43.23	0.57	0.42	2.25	NA
10/12/2018 1:59	23.126	C	Te1	p1	Het Kruis	Crevice	1	46.63	2.36	-2.76	0.68	43.23	0.57	0.42	2.25	NA
10/12/2018 2:59	23.126	C	Te1	p1	Het Kruis	Crevice	1	46.63	2.36	-2.76	0.68	43.23	0.57	0.42	2.25	NA
10/12/2018 3:59	22.625	C	Te1	p1	Het Kruis	Crevice	1	46.63	2.36	-2.76	0.68	43.23	0.57	0.42	2.25	NA
10/12/2018 4:59	22.125	C	Te1	p1	Het Kruis	Crevice	1	46.63	2.36	-2.76	0.68	43.23	0.57	0.42	2.25	NA
10/12/2018 5:59	22.125	C	Te1	p1	Het Kruis	Crevice	1	46.63	2.36	-2.76	0.68	43.23	0.57	0.42	2.25	NA
10/12/2018 6:59	22.625	C	Te1	p1	Het Kruis	Crevice	1	46.63	2.36	-2.76	0.68	43.23	0.57	0.42	2.25	NA
10/12/2018 7:59	22.625	C	Te1	p1	Het Kruis	Crevice	1	46.63	2.36	-2.76	0.68	43.23	0.57	0.42	2.25	NA
10/12/2018 8:59	22.625	C	Te1	p1	Het Kruis	Crevice	1	46.63	2.36	-2.76	0.68	43.23	0.57	0.42	2.25	NA
10/12/2018 9:59	23.126	C	Te1	p1	Het Kruis	Crevice	1	46.63	2.36	-2.76	0.68	43.23	0.57	0.42	2.25	NA
10/12/2018 10:59	23.126	C	Te1	p1	Het Kruis	Crevice	1	46.63	2.36	-2.76	0.68	43.23	0.57	0.42	2.25	NA
10/12/2018 11:59	23.626	C	Te1	p1	Het Kruis	Crevice	1	46.63	2.36	-2.76	0.68	43.23	0.57	0.42	2.25	NA
10/12/2018 12:59	24.627	C	Te1	p1	Het Kruis	Crevice	1	46.63	2.36	-2.76	0.68	43.23	0.57	0.42	2.25	NA
10/12/2018 13:59	25.627	C	Te1	p1	Het Kruis	Crevice	1	46.63	2.36	-2.76	0.68	43.23	0.57	0.42	2.25	NA
10/12/2018 14:59	26.127	C	Te1	p1	Het Kruis	Crevice	1	46.63	2.36	-2.76	0.68	43.23	0.57	0.42	2.25	NA
10/12/2018 15:59	26.627	C	Te1	p1	Het Kruis	Crevice	1	46.63	2.36	-2.76	0.68	43.23	0.57	0.42	2.25	NA
10/12/2018 16:59	27.127	C	Te1	p1	Het Kruis	Crevice	1	46.63	2.36	-2.76	0.68	43.23	0.57	0.42	2.25	NA
10/12/2018 17:59	27.127	C	Te1	p1	Het Kruis	Crevice	1	46.63	2.36	-2.76	0.68	43.23	0.57	0.42	2.25	NA
10/12/2018 18:59	27.627	C	Te1	p1	Het Kruis	Crevice	1	46.63	2.36	-2.76	0.68	43.23	0.57	0.42	2.25	NA
10/12/2018 19:59	27.127	C	Te1	p1	Het Kruis	Crevice	1	46.63	2.36	-2.76	0.68	43.23	0.57	0.42	2.25	NA
10/12/2018 20:59	27.127	C	Te1	p1	Het Kruis	Crevice	1	46.63	2.36	-2.76	0.68	43.23	0.57	0.42	2.25	NA
10/12/2018 21:59	27.127	C	Te1	p1	Het Kruis	Crevice	1	46.63	2.36	-2.76	0.68	43.23	0.57	0.42	2.25	NA
10/12/2018 22:59	27.127	C	Te1	p1	Het Kruis	Crevice	1	46.63	2.36	-2.76	0.68	43.23	0.57	0.42	2.25	NA
10/12/2018 23:59	26.627	C	Te1	p1	Het Kruis	Crevice	1	46.63	2.36	-2.76	0.68	43.23	0.57	0.42	2.25	NA
11/12/2018 0:59	26.127	C	Te1	p1	Het Kruis	Crevice	1	46.63	2.36	-2.76	0.68	43.23	0.57	0.42	2.25	NA
11/12/2018 1:59	26.127	C	Te1	p1	Het Kruis	Crevice	1	46.63	2.36	-2.76	0.68	43.23	0.57	0.42	2.25	NA
11/12/2018 2:59	25.627	C	Te1	p1	Het Kruis	Crevice	1	46.63	2.36	-2.76	0.68	43.23	0.57	0.42	2.25	NA
11/12/2018 3:59	26.127	C	Te1	p1	Het Kruis	Crevice	1	46.63	2.36	-2.76	0.68	43.23	0.57	0.42	2.25	NA
11/12/2018 4:59	25.127	C	Te1	p1	Het Kruis	Crevice	1	46.63	2.36	-2.76	0.68	43.23	0.57	0.42	2.25	NA
11/12/2018 5:59	24.627	C	Te1	p1	Het Kruis	Crevice	1	46.63	2.36	-2.76	0.68	43.23	0.57	0.42	2.25	NA
11/12/2018 6:59	25.127	C	Te1	p1	Het Kruis	Crevice	1	46.63	2.36	-2.76	0.68	43.23	0.57	0.42	2.25	NA
11/12/2018 7:59	25.127	C	Te1	p1	Het Kruis	Crevice	1	46.63	2.36	-2.76	0.68	43.23	0.57	0.42	2.25	NA
11/12/2018 8:59	25.127	C	Te1	p1	Het Kruis	Crevice	1	46.63	2.36	-2.76	0.68	43.23	0.57	0.42	2.25	NA
11/12/2018 9:59	25.627	C	Te1	p1	Het Kruis	Crevice	1	46.63	2.36	-2.76	0.68	43.23	0.57	0.42	2.25	NA
11/12/2018 10:59	25.627	C	Te1	p1	Het Kruis	Crevice	1	46.63	2.36	-2.76	0.68	43.23	0.57	0.42	2.25	NA
11/12/2018 11:59	26.627	C	Te1	p1	Het Kruis	Crevice	1	46.63	2.36	-2.76	0.68	43.23	0.57	0.42	2.25	NA
11/12/2018 12:59	27.127	C	Te1	p1	Het Kruis	Crevice	1	46.63	2.36	-2.76	0.68	43.23	0.57	0.42	2.25	NA
11/12/2018 13:59	27.627	C	Te1	p1	Het Kruis	Crevice	1	46.63	2.36	-2.76	0.68	43.23	0.57	0.42	2.25	NA
11/12/2018 14:59	28.126	C	Te1	p1	Het Kruis	Crevice	1	46.63	2.36	-2.76	0.68	43.23	0.57	0.42	2.25	NA
11/12/2018 15:59	29.125	C	Te1	p1	Het Kruis	Crevice	1	46.63	2.36	-2.76	0.68	43.23	0.57	0.42	2.25	NA
11/12/2018 16:59	29.125	C	Te1	p1	Het Kruis	Crevice	1	46.63	2.36	-2.76	0.68	43.23	0.57	0.42	2.25	NA
11/12/2018 17:59	28.626	C	Te1	p1	Het Kruis	Crevice	1	46.63	2.36	-2.76	0.68	43.23	0.57	0.42	2.25	NA
11/12/2018 18:59	28.626	C	Te1	p1	Het Kruis	Crevice	1	46.63	2.36	-2.76	0.68	43.23	0.57	0.42	2.25	NA
11/12/2018 19:59	28.626	C	Te1	p1	Het Kruis	Crevice	1	46.63	2.36	-2.76	0.68	43.23	0.57	0.42	2.25	NA
11/12/2018 20:59	28.626	C	Te1	p1	Het Kruis	Crevice	1	46.63	2.36	-2.76	0.68	43.23	0.57	0.42	2.25	NA
11/12/2018 21:59	28.126	C	Te1	p1	Het Kruis	Crevice	1	46.63	2.36	-2.76	0.68	43.23	0.57	0.42	2.25	NA
11/12/2018 22:59	28.126	C	Te1	p1	Het Kruis	Crevice	1	46.63	2.36	-2.76	0.68	43.23	0.57	0.42	2.25	NA
11/12/2018 23:59	27.627	C	Te1	p1	Het Kruis	Crevice	1	46.63	2.36	-2.76	0.68	43.23	0.57	0.42	2.25	NA
12/12/2018 0:59	27.127	C	Te1	p1	Het Kruis	Crevice	1	46.63	2.36	-2.76	0.68	43.23	0.57	0.42	2.25	NA
12/12/2018 1:59	27.127	C	Te1	p1	Het Kruis	Crevice	1	46.63	2.36	-2.76	0.68	43.23	0.57	0.42	2.25	NA
12/12/2018 2:59	26.627	C	Te1	p1	Het Kruis	Crevice	1	46.63	2.36	-2.76	0.68	43.23	0.57	0.42	2.25	NA
12/12/2018 3:59	26.127	C	Te1	p1	Het Kruis	Crevice	1	46.63	2.36	-2.76	0.68	43.23	0.57	0.42	2.25	NA
12/12/2018 4:59	26.127	C	Te1	p1	Het Kruis	Crevice	1	46.63	2.36	-2.76	0.68	43.23	0.57	0.42	2.25	NA
12/12/2018 5:59	26.127	C	Te1	p1	Het Kruis	Crevice	1	46.63	2.36	-2.76	0.68	43.23	0.57	0.42	2.25	NA
12/12/2018 6:59	25.127	C	Te1	p1	Het Kruis	Crevice	1	46.63	2.36	-2.76	0.68	43.23	0.57	0.42	2.25	NA
12/12/2018 7:59	25.127	C	Te1	p1	Het Kruis	Crevice	1	46.63	2.36	-2.76	0.68	43.23	0.57	0.42	2.25	NA
12/12/2018 8:59	24.627	C	Te1	p1	Het Kruis	Crevice	1	46.63	2.36	-2.76	0.68	43.23	0.57	0.42	2.25	NA
12/12/2018 9:59	24.126	C	Te1	p1	Het Kruis	Crevice	1	46.63	2.36	-2.76	0.68	43.23	0.57	0.42	2.25	NA
12/12/2018 10:59	24.627	C	Te1	p1	Het Kruis	Crevice	1	46.63	2.36	-2.76	0.68	43.23	0.57	0.42	2.25	NA
12/12/2018 11:59	24.126	C	Te1	p1	Het Kruis	Crevice	1	46.63	2.36	-2.76	0.68	43.23	0.57	0.42	2.25	NA
12/12/2018 12:59	24.627	C	Te1	p1	Het Kruis	Crevice	1	46.63	2.36	-2.76	0.68	43.23	0.57	0.42	2.25	NA
12/12/2018 13:59	25.127	C	Te1	p1	Het Kruis	Crevice	1	46.63	2.36	-2.76	0.68	43.23	0.57	0.42	2.25	NA
12/12/2018 14:59	25.127	C	Te1	p1	Het Kruis	Crevice	1	46.63	2.36	-2.76	0.68	43.23	0.57	0.42	2.25	NA
12/12/2018 15:59	25.127	C	Te1	p1	Het Kruis	Crevice	1	46.63	2.36	-2.76	0.68	43.23	0.57	0.42	2.25	NA
12/12/2018 16:59	25.127	C	Te1	p1	Het Kruis	Crevice	1	46.63	2.36	-2.76	0.68	43.23	0.57	0.42	2.25	NA
12/12/2018 17:59	25.127	C	Te1	p1	Het Kruis	Crevice	1	46.63	2.36	-2.76	0.68	43.23	0.57	0.42	2.25	NA
12/12/2018 18:59	25.127	C	Te1	p1	Het Kruis	Crevice	1	46.63	2.36	-2.76	0.68	43.23	0.57	0.42	2.25	NA
12/12/2018 19:59	24.627	C	Te1	p1	Het Kruis	Crevice	1	46.63	2.36	-2.76	0.68	43.23	0.57	0.42	2.25	NA
12/12/2018 20:59	24.627	C	Te1	p1	Het Kruis	Crevice	1	46.63	2.36	-2.76	0.68	43.23	0.57	0.42	2.25	NA
12/12/2018 21:59	24.627	C	Te1	p1	Het Kruis	Crevice	1	46.63	2.36	-2.76	0.68	43.23	0.57	0.42	2.25	NA
12/12/2018 22:59	24.126	C	Te1	p1	Het Kruis	Crevice	1	46.63	2.36	-2.76	0.68	43.23	0.57	0.42	2.25	NA
12/12/2018 23:59	23.626	C	Te1	p1	Het Kruis	Crevice	1	46.63	2.36	-2.76	0.68	43.23	0.57	0.42	2.25	NA
13/12/2018 0:59	23.626	C	Te1	p1	Het Kruis	Crevice	1	46.63	2.36	-2.76	0.68	43.23	0.57	0.42	2.25	NA
13/12/2018 1:59	23.626	C	Te1	p1	Het Kruis	Crevice	1	46.63	2.36	-2.76	0.68	43.23	0.57	0.42	2.25	NA
13/12/2018 2:59	23.126	C	Te1	p1	Het Kruis	Crevice	1	46.63	2.36	-2.76	0.68	43.23	0.57	0.42	2.25	NA
13/12/2018 3:59	22.625	C	Te1	p1	Het Kruis	Crevice	1	46.63	2.36	-2.76	0.68	43.23	0.57	0.42	2.25	NA
13/12/2018 4:59	22.625	C	Te1	p1	Het Kruis	Crevice	1	46.63	2.36	-2.76	0.68	43.23	0.57	0.42	2.25	NA
13/12/2018 5:59	22.125	C	Te1	p1	Het Kruis	Crevice	1	46.63	2.36	-2.76	0.68	43.23	0.57	0.42	2.25	NA
13/12/2018 6:59	22.625	C	Te1	p1	Het Kruis	Crevice	1	46.63	2.36	-2.76	0.68	43.23	0.57	0.42	2.25	NA
13/12/2018 7:59	22.625	C	Te1	p1	Het Kruis	Crevice	1	46.63	2.36	-2.76	0.68	43.23	0.57	0.42	2.25	NA
13/12/2018 8:59	22.625	C	Te1	p1	Het Kruis	Crevice	1	46.63	2.36	-2.76	0.68	43.23	0.57	0.42	2.25	NA
13/12/2018 9:59	22.625	C	Te1	p1	Het Kruis	Crevice	1	46.63	2.36	-2.76	0.68	43.23	0.57	0.42	2.25	NA
13/12/2018 10:59	23.126	C	Te1	p1	Het Kruis	Crevice	1	46.63	2.36	-2.76	0.68	43.23	0.57	0.42	2.25	NA
13/12/2018 11:59	23.626	C	Te1	p1	Het Kruis	Crevice	1	46.63	2.36	-2.76	0.68	43.23	0.57	0.42	2.25	NA
13/12/2018 12:59	24.126	C	Te1	p1	Het Kruis	Crevice	1	46.63	2.36	-2.76	0.68	43.23	0.57	0.42	2.25	NA
13/12/2018 13:59	24.627	C	Te1	p1	Het Kruis	Crevice	1	46.63	2.36	-2.76	0.68	43.23	0.57	0.42	2.25	NA
13/12/2018 14:59	25.127	C	Te1	p1	Het Kruis	Crevice	1	46.63	2.36	-2.76	0.68	43.23	0.57	0.42	2.25	NA
13/12/2018 15:59	26.127	C	Te1	p1	Het Kruis	Crevice	1	46.63	2.36	-2.76	0.68	43.23	0.57	0.42	2.25	NA
13/12/2018 16:59	26.627	C	Te1	p1	Het Kruis	Crevice	1	46.63	2.36	-2.76	0.68	43.23	0.57	0.42	2.25	NA
13/12/2018 17:59	26.627	C	Te1	p1	Het Kruis	Crevice	1	46.63	2.36	-2.76	0.68	43.23	0.57	0.42	2.25	NA
13/12/2018 18:59	26.627	C	Te1	p1	Het Kruis	Crevice	1	46.63	2.36	-2.76	0.68	43.23	0.57	0.42	2.25	NA
13/12/2018 19:59	26.627	C	Te1	p1	Het Kruis	Crevice	1	46.63	2.36	-2.76	0.68	43.23	0.57	0.42	2.25	NA
13/12/2018 20:59	26.627	C	Te1	p1	Het Kruis	Crevice	1	46.63	2.36	-2.76	0.68	43.23	0.57	0.42	2.25	NA
13/12/2018 21:59	26.127	C	Te1	p1	Het Kruis	Crevice	1	46.63	2.36	-2.76	0.68	43.23	0.57	0.42	2.25	NA
13/12/2018 22:59	26.127	C	Te1	p1	Het Kruis	Crevice	1	46.63	2.36	-2.76	0.68	43.23	0.57	0.42	2.25	NA
13/12/2018 23:59	25.627	C	Te1	p1	Het Kruis	Crevice	1	46.63	2.36	-2.76	0.68	43.23	0.57	0.42	2.25	NA
14/12/2018 0:59	25.127	C	Te1	p1	Het Kruis	Crevice	1	46.63	2.36	-2.76	0.68	43.23	0.57	0.42	2.25	NA
14/12/2018 1:59	24.627	C	Te1	p1	Het Kruis	Crevice	1	46.63	2.36	-2.76	0.68	43.23	0.57	0.42	2.25	NA
14/12/2018 2:59	24.126	C	Te1	p1	Het Kruis	Crevice	1	46.63	2.36	-2.76	0.68	43.23	0.57	0.42	2.25	NA
14/12/2018 3:59	24.126	C	Te1	p1	Het Kruis	Crevice	1	46.63	2.36	-2.76	0.68	43.23	0.57	0.42	2.25	NA
14/12/2018 4:59	23.626	C	Te1	p1	Het Kruis	Crevice	1	46.63	2.36	-2.76	0.68	43.23	0.57	0.42	2.25	NA
14/12/2018 5:59	23.626	C	Te1	p1	Het Kruis	Crevice	1	46.63	2.36	-2.76	0.68	43.23	0.57	0.42	2.25	NA
14/12/2018 6:59	23.626	C	Te1	p1	Het Kruis	Crevice	1	46.63	2.36	-2.76	0.68	43.23	0.57	0.42	2.25	NA
14/12/2018 7:59	23.626	C	Te1	p1	Het Kruis	Crevice	1	46.63	2.36	-2.76	0.68	43.23	0.57	0.42	2.25	NA
14/12/2018 8:59	23.626	C	Te1	p1	Het Kruis	Crevice	1	46.63	2.36	-2.76	0.68	43.23	0.57	0.42	2.25	NA
14/12/2018 9:59	24.126	C	Te1	p1	Het Kruis	Crevice	1	46.63	2.36	-2.76	0.68	43.23	0.57	0.42	2.25	NA
14/12/2018 10:59	24.126	C	Te1	p1	Het Kruis	Crevice	1	46.63	2.36	-2.76	0.68	43.23	0.57	0.42	2.25	NA
14/12/2018 11:59	24.627	C	Te1	p1	Het Kruis	Crevice	1	46.63	2.36	-2.76	0.68	43.23	0.57	0.42	2.25	NA
14/12/2018 12:59	25.127	C	Te1	p1	Het Kruis	Crevice	1	46.63	2.36	-2.76	0.68	43.23	0.57	0.42	2.25	NA
14/12/2018 13:59	25.627	C	Te1	p1	Het Kruis	Crevice	1	46.63	2.36	-2.76	0.68	43.23	0.57	0.42	2.25	NA
14/12/2018 14:59	26.627	C	Te1	p1	Het Kruis	Crevice	1	46.63	2.36	-2.76	0.68	43.23	0.57	0.42	2.25	NA
14/12/2018 15:59	27.127	C	Te1	p1	Het Kruis	Crevice	1	46.63	2.36	-2.76	0.68	43.23	0.57	0.42	2.25	NA
14/12/2018 16:59	27.627	C	Te1	p1	Het Kruis	Crevice	1	46.63	2.36	-2.76	0.68	43.23	0.57	0.42	2.25	NA
14/12/2018 17:59	27.627	C	Te1	p1	Het Kruis	Crevice	1	46.63	2.36	-2.76	0.68	43.23	0.57	0.42	2.25	NA
14/12/2018 18:59	27.627	C	Te1	p1	Het Kruis	Crevice	1	46.63	2.36	-2.76	0.68	43.23	0.57	0.42	2.25	NA
14/12/2018 19:59	27.627	C	Te1	p1	Het Kruis	Crevice	1	46.63	2.36	-2.76	0.68	43.23	0.57	0.42	2.25	NA
14/12/2018 20:59	27.627	C	Te1	p1	Het Kruis	Crevice	1	46.63	2.36	-2.76	0.68	43.23	0.57	0.42	2.25	NA
14/12/2018 21:59	27.127	C	Te1	p1	Het Kruis	Crevice	1	46.63	2.36	-2.76	0.68	43.23	0.57	0.42	2.25	NA
14/12/2018 22:59	27.127	C	Te1	p1	Het Kruis	Crevice	1	46.63	2.36	-2.76	0.68	43.23	0.57	0.42	2.25	NA
14/12/2018 23:59	26.627	C	Te1	p1	Het Kruis	Crevice	1	46.63	2.36	-2.76	0.68	43.23	0.57	0.42	2.25	NA
15/12/2018 0:59	26.127	C	Te1	p1	Het Kruis	Crevice	1	46.63	2.36	-2.76	0.68	43.23	0.57	0.42	2.25	NA
15/12/2018 1:59	26.127	C	Te1	p1	Het Kruis	Crevice	1	46.63	2.36	-2.76	0.68	43.23	0.57	0.42	2.25	NA
15/12/2018 2:59	25.627	C	Te1	p1	Het Kruis	Crevice	1	46.63	2.36	-2.76	0.68	43.23	0.57	0.42	2.25	NA
15/12/2018 3:59	25.127	C	Te1	p1	Het Kruis	Crevice	1	46.63	2.36	-2.76	0.68	43.23	0.57	0.42	2.25	NA
15/12/2018 4:59	25.127	C	Te1	p1	Het Kruis	Crevice	1	46.63	2.36	-2.76	0.68	43.23	0.57	0.42	2.25	NA
15/12/2018 5:59	24.627	C	Te1	p1	Het Kruis	Crevice	1	46.63	2.36	-2.76	0.68	43.23	0.57	0.42	2.25	NA
15/12/2018 6:59	25.127	C	Te1	p1	Het Kruis	Crevice	1	46.63	2.36	-2.76	0.68	43.23	0.57	0.42	2.25	NA
15/12/2018 7:59	25.127	C	Te1	p1	Het Kruis	Crevice	1	46.63	2.36	-2.76	0.68	43.23	0.57	0.42	2.25	NA
15/12/2018 8:59	25.127	C	Te1	p1	Het Kruis	Crevice	1	46.63	2.36	-2.76	0.68	43.23	0.57	0.42	2.25	NA
15/12/2018 9:59	25.127	C	Te1	p1	Het Kruis	Crevice	1	46.63	2.36	-2.76	0.68	43.23	0.57	0.42	2.25	NA
15/12/2018 10:59	25.627	C	Te1	p1	Het Kruis	Crevice	1	46.63	2.36	-2.76	0.68	43.23	0.57	0.42	2.25	NA
15/12/2018 11:59	25.627	C	Te1	p1	Het Kruis	Crevice	1	46.63	2.36	-2.76	0.68	43.23	0.57	0.42	2.25	NA
15/12/2018 12:59	26.627	C	Te1	p1	Het Kruis	Crevice	1	46.63	2.36	-2.76	0.68	43.23	0.57	0.42	2.25	NA
15/12/2018 13:59	27.127	C	Te1	p1	Het Kruis	Crevice	1	46.63	2.36	-2.76	0.68	43.23	0.57	0.42	2.25	NA
15/12/2018 14:59	27.627	C	Te1	p1	Het Kruis	Crevice	1	46.63	2.36	-2.76	0.68	43.23	0.57	0.42	2.25	NA
15/12/2018 15:59	28.626	C	Te1	p1	Het Kruis	Crevice	1	46.63	2.36	-2.76	0.68	43.23	0.57	0.42	2.25	NA
15/12/2018 16:59	29.125	C	Te1	p1	Het Kruis	Crevice	1	46.63	2.36	-2.76	0.68	43.23	0.57	0.42	2.25	NA
15/12/2018 17:59	29.125	C	Te1	p1	Het Kruis	Crevice	1	46.63	2.36	-2.76	0.68	43.23	0.57	0.42	2.25	NA
15/12/2018 18:59	29.125	C	Te1	p1	Het Kruis	Crevice	1	46.63	2.36	-2.76	0.68	43.23	0.57	0.42	2.25	NA
15/12/2018 19:59	29.125	C	Te1	p1	Het Kruis	Crevice	1	46.63	2.36	-2.76	0.68	43.23	0.57	0.42	2.25	NA
15/12/2018 20:59	29.125	C	Te1	p1	Het Kruis	Crevice	1	46.63	2.36	-2.76	0.68	43.23	0.57	0.42	2.25	NA
15/12/2018 21:59	29.125	C	Te1	p1	Het Kruis	Crevice	1	46.63	2.36	-2.76	0.68	43.23	0.57	0.42	2.25	NA
15/12/2018 22:59	28.626	C	Te1	p1	Het Kruis	Crevice	1	46.63	2.36	-2.76	0.68	43.23	0.57	0.42	2.25	NA
15/12/2018 23:59	28.626	C	Te1	p1	Het Kruis	Crevice	1	46.63	2.36	-2.76	0.68	43.23	0.57	0.42	2.25	NA
16/12/2018 0:59	28.126	C	Te1	p1	Het Kruis	Crevice	1	46.63	2.36	-2.76	0.68	43.23	0.57	0.42	2.25	NA
16/12/2018 1:59	27.627	C	Te1	p1	Het Kruis	Crevice	1	46.63	2.36	-2.76	0.68	43.23	0.57	0.42	2.25	NA
16/12/2018 2:59	27.627	C	Te1	p1	Het Kruis	Crevice	1	46.63	2.36	-2.76	0.68	43.23	0.57	0.42	2.25	NA
16/12/2018 3:59	27.127	C	Te1	p1	Het Kruis	Crevice	1	46.63	2.36	-2.76	0.68	43.23	0.57	0.42	2.25	NA
16/12/2018 4:59	26.627	C	Te1	p1	Het Kruis	Crevice	1	46.63	2.36	-2.76	0.68	43.23	0.57	0.42	2.25	NA
16/12/2018 5:59	26.127	C	Te1	p1	Het Kruis	Crevice	1	46.63	2.36	-2.76	0.68	43.23	0.57	0.42	2.25	NA
16/12/2018 6:59	26.627	C	Te1	p1	Het Kruis	Crevice	1	46.63	2.36	-2.76	0.68	43.23	0.57	0.42	2.25	NA
16/12/2018 7:59	26.627	C	Te1	p1	Het Kruis	Crevice	1	46.63	2.36	-2.76	0.68	43.23	0.57	0.42	2.25	NA
16/12/2018 8:59	26.627	C	Te1	p1	Het Kruis	Crevice	1	46.63	2.36	-2.76	0.68	43.23	0.57	0.42	2.25	NA
16/12/2018 9:59	27.127	C	Te1	p1	Het Kruis	Crevice	1	46.63	2.36	-2.76	0.68	43.23	0.57	0.42	2.25	NA
16/12/2018 10:59	27.127	C	Te1	p1	Het Kruis	Crevice	1	46.63	2.36	-2.76	0.68	43.23	0.57	0.42	2.25	NA
16/12/2018 11:59	27.627	C	Te1	p1	Het Kruis	Crevice	1	46.63	2.36	-2.76	0.68	43.23	0.57	0.42	2.25	NA
16/12/2018 12:59	28.626	C	Te1	p1	Het Kruis	Crevice	1	46.63	2.36	-2.76	0.68	43.23	0.57	0.42	2.25	NA
16/12/2018 13:59	29.625	C	Te1	p1	Het Kruis	Crevice	1	46.63	2.36	-2.76	0.68	43.23	0.57	0.42	2.25	NA
16/12/2018 14:59	30.124	C	Te1	p1	Het Kruis	Crevice	1	46.63	2.36	-2.76	0.68	43.23	0.57	0.42	2.25	NA
16/12/2018 15:59	30.623	C	Te1	p1	Het Kruis	Crevice	1	46.63	2.36	-2.76	0.68	43.23	0.57	0.42	2.25	NA
16/12/2018 16:59	31.123	C	Te1	p1	Het Kruis	Crevice	1	46.63	2.36	-2.76	0.68	43.23	0.57	0.42	2.25	NA
16/12/2018 17:59	31.123	C	Te1	p1	Het Kruis	Crevice	1	46.63	2.36	-2.76	0.68	43.23	0.57	0.42	2.25	NA
16/12/2018 18:59	31.123	C	Te1	p1	Het Kruis	Crevice	1	46.63	2.36	-2.76	0.68	43.23	0.57	0.42	2.25	NA
16/12/2018 19:59	31.123	C	Te1	p1	Het Kruis	Crevice	1	46.63	2.36	-2.76	0.68	43.23	0.57	0.42	2.25	NA
16/12/2018 20:59	31.123	C	Te1	p1	Het Kruis	Crevice	1	46.63	2.36	-2.76	0.68	43.23	0.57	0.42	2.25	NA
16/12/2018 21:59	31.123	C	Te1	p1	Het Kruis	Crevice	1	46.63	2.36	-2.76	0.68	43.23	0.57	0.42	2.25	NA
16/12/2018 22:59	30.623	C	Te1	p1	Het Kruis	Crevice	1	46.63	2.36	-2.76	0.68	43.23	0.57	0.42	2.25	NA
16/12/2018 23:59	30.124	C	Te1	p1	Het Kruis	Crevice	1	46.63	2.36	-2.76	0.68	43.23	0.57	0.42	2.25	NA
17/12/2018 0:59	30.124	C	Te1	p1	Het Kruis	Crevice	1	46.63	2.36	-2.76	0.68	43.23	0.57	0.42	2.25	NA
17/12/2018 1:59	29.625	C	Te1	p1	Het Kruis	Crevice	1	46.63	2.36	-2.76	0.68	43.23	0.57	0.42	2.25	NA
17/12/2018 2:59	29.125	C	Te1	p1	Het Kruis	Crevice	1	46.63	2.36	-2.76	0.68	43.23	0.57	0.42	2.25	NA
17/12/2018 3:59	28.626	C	Te1	p1	Het Kruis	Crevice	1	46.63	2.36	-2.76	0.68	43.23	0.57	0.42	2.25	NA
17/12/2018 4:59	28.626	C	Te1	p1	Het Kruis	Crevice	1	46.63	2.36	-2.76	0.68	43.23	0.57	0.42	2.25	NA
17/12/2018 5:59	28.626	C	Te1	p1	Het Kruis	Crevice	1	46.63	2.36	-2.76	0.68	43.23	0.57	0.42	2.25	NA
17/12/2018 6:59	28.626	C	Te1	p1	Het Kruis	Crevice	1	46.63	2.36	-2.76	0.68	43.23	0.57	0.42	2.25	NA
17/12/2018 7:59	28.626	C	Te1	p1	Het Kruis	Crevice	1	46.63	2.36	-2.76	0.68	43.23	0.57	0.42	2.25	NA
17/12/2018 8:59	28.626	C	Te1	p1	Het Kruis	Crevice	1	46.63	2.36	-2.76	0.68	43.23	0.57	0.42	2.25	NA
17/12/2018 9:59	28.626	C	Te1	p1	Het Kruis	Crevice	1	46.63	2.36	-2.76	0.68	43.23	0.57	0.42	2.25	NA
17/12/2018 10:59	29.125	C	Te1	p1	Het Kruis	Crevice	1	46.63	2.36	-2.76	0.68	43.23	0.57	0.42	2.25	NA
17/12/2018 11:59	29.125	C	Te1	p1	Het Kruis	Crevice	1	46.63	2.36	-2.76	0.68	43.23	0.57	0.42	2.25	NA
17/12/2018 12:59	29.625	C	Te1	p1	Het Kruis	Crevice	1	46.63	2.36	-2.76	0.68	43.23	0.57	0.42	2.25	NA
17/12/2018 13:59	29.625	C	Te1	p1	Het Kruis	Crevice	1	46.63	2.36	-2.76	0.68	43.23	0.57	0.42	2.25	NA
17/12/2018 14:59	30.124	C	Te1	p1	Het Kruis	Crevice	1	46.63	2.36	-2.76	0.68	43.23	0.57	0.42	2.25	NA
17/12/2018 15:59	29.625	C	Te1	p1	Het Kruis	Crevice	1	46.63	2.36	-2.76	0.68	43.23	0.57	0.42	2.25	NA
17/12/2018 16:59	29.625	C	Te1	p1	Het Kruis	Crevice	1	46.63	2.36	-2.76	0.68	43.23	0.57	0.42	2.25	NA
17/12/2018 17:59	30.124	C	Te1	p1	Het Kruis	Crevice	1	46.63	2.36	-2.76	0.68	43.23	0.57	0.42	2.25	NA
17/12/2018 18:59	29.125	C	Te1	p1	Het Kruis	Crevice	1	46.63	2.36	-2.76	0.68	43.23	0.57	0.42	2.25	NA
17/12/2018 19:59	28.126	C	Te1	p1	Het Kruis	Crevice	1	46.63	2.36	-2.76	0.68	43.23	0.57	0.42	2.25	NA
17/12/2018 20:59	28.126	C	Te1	p1	Het Kruis	Crevice	1	46.63	2.36	-2.76	0.68	43.23	0.57	0.42	2.25	NA
17/12/2018 21:59	28.126	C	Te1	p1	Het Kruis	Crevice	1	46.63	2.36	-2.76	0.68	43.23	0.57	0.42	2.25	NA
17/12/2018 22:59	28.126	C	Te1	p1	Het Kruis	Crevice	1	46.63	2.36	-2.76	0.68	43.23	0.57	0.42	2.25	NA
17/12/2018 23:59	28.126	C	Te1	p1	Het Kruis	Crevice	1	46.63	2.36	-2.76	0.68	43.23	0.57	0.42	2.25	NA
18/12/2018 0:59	27.627	C	Te1	p1	Het Kruis	Crevice	1	46.63	2.36	-2.76	0.68	43.23	0.57	0.42	2.25	NA
18/12/2018 1:59	27.627	C	Te1	p1	Het Kruis	Crevice	1	46.63	2.36	-2.76	0.68	43.23	0.57	0.42	2.25	NA
18/12/2018 2:59	27.627	C	Te1	p1	Het Kruis	Crevice	1	46.63	2.36	-2.76	0.68	43.23	0.57	0.42	2.25	NA
18/12/2018 3:59	27.127	C	Te1	p1	Het Kruis	Crevice	1	46.63	2.36	-2.76	0.68	43.23	0.57	0.42	2.25	NA
18/12/2018 4:59	26.627	C	Te1	p1	Het Kruis	Crevice	1	46.63	2.36	-2.76	0.68	43.23	0.57	0.42	2.25	NA
18/12/2018 5:59	26.627	C	Te1	p1	Het Kruis	Crevice	1	46.63	2.36	-2.76	0.68	43.23	0.57	0.42	2.25	NA
18/12/2018 6:59	26.127	C	Te1	p1	Het Kruis	Crevice	1	46.63	2.36	-2.76	0.68	43.23	0.57	0.42	2.25	NA
18/12/2018 7:59	26.127	C	Te1	p1	Het Kruis	Crevice	1	46.63	2.36	-2.76	0.68	43.23	0.57	0.42	2.25	NA
18/12/2018 8:59	26.127	C	Te1	p1	Het Kruis	Crevice	1	46.63	2.36	-2.76	0.68	43.23	0.57	0.42	2.25	NA
18/12/2018 9:59	25.627	C	Te1	p1	Het Kruis	Crevice	1	46.63	2.36	-2.76	0.68	43.23	0.57	0.42	2.25	NA
18/12/2018 10:59	25.627	C	Te1	p1	Het Kruis	Crevice	1	46.63	2.36	-2.76	0.68	43.23	0.57	0.42	2.25	NA
18/12/2018 11:59	25.627	C	Te1	p1	Het Kruis	Crevice	1	46.63	2.36	-2.76	0.68	43.23	0.57	0.42	2.25	NA
18/12/2018 12:59	25.627	C	Te1	p1	Het Kruis	Crevice	1	46.63	2.36	-2.76	0.68	43.23	0.57	0.42	2.25	NA
18/12/2018 13:59	26.127	C	Te1	p1	Het Kruis	Crevice	1	46.63	2.36	-2.76	0.68	43.23	0.57	0.42	2.25	NA
18/12/2018 14:59	26.127	C	Te1	p1	Het Kruis	Crevice	1	46.63	2.36	-2.76	0.68	43.23	0.57	0.42	2.25	NA
18/12/2018 15:59	26.127	C	Te1	p1	Het Kruis	Crevice	1	46.63	2.36	-2.76	0.68	43.23	0.57	0.42	2.25	NA
18/12/2018 16:59	25.627	C	Te1	p1	Het Kruis	Crevice	1	46.63	2.36	-2.76	0.68	43.23	0.57	0.42	2.25	NA
18/12/2018 17:59	25.127	C	Te1	p1	Het Kruis	Crevice	1	46.63	2.36	-2.76	0.68	43.23	0.57	0.42	2.25	NA
18/12/2018 18:59	25.127	C	Te1	p1	Het Kruis	Crevice	1	46.63	2.36	-2.76	0.68	43.23	0.57	0.42	2.25	NA
18/12/2018 19:59	25.627	C	Te1	p1	Het Kruis	Crevice	1	46.63	2.36	-2.76	0.68	43.23	0.57	0.42	2.25	NA
18/12/2018 20:59	26.127	C	Te1	p1	Het Kruis	Crevice	1	46.63	2.36	-2.76	0.68	43.23	0.57	0.42	2.25	NA
18/12/2018 21:59	26.127	C	Te1	p1	Het Kruis	Crevice	1	46.63	2.36	-2.76	0.68	43.23	0.57	0.42	2.25	NA
18/12/2018 22:59	26.127	C	Te1	p1	Het Kruis	Crevice	1	46.63	2.36	-2.76	0.68	43.23	0.57	0.42	2.25	NA
18/12/2018 23:59	25.627	C	Te1	p1	Het Kruis	Crevice	1	46.63	2.36	-2.76	0.68	43.23	0.57	0.42	2.25	NA
19/12/2018 0:59	25.627	C	Te1	p1	Het Kruis	Crevice	1	46.63	2.36	-2.76	0.68	43.23	0.57	0.42	2.25	NA
19/12/2018 1:59	25.127	C	Te1	p1	Het Kruis	Crevice	1	46.63	2.36	-2.76	0.68	43.23	0.57	0.42	2.25	NA
19/12/2018 2:59	25.127	C	Te1	p1	Het Kruis	Crevice	1	46.63	2.36	-2.76	0.68	43.23	0.57	0.42	2.25	NA
19/12/2018 3:59	24.627	C	Te1	p1	Het Kruis	Crevice	1	46.63	2.36	-2.76	0.68	43.23	0.57	0.42	2.25	NA
19/12/2018 4:59	24.627	C	Te1	p1	Het Kruis	Crevice	1	46.63	2.36	-2.76	0.68	43.23	0.57	0.42	2.25	NA
19/12/2018 5:59	24.627	C	Te1	p1	Het Kruis	Crevice	1	46.63	2.36	-2.76	0.68	43.23	0.57	0.42	2.25	NA
19/12/2018 6:59	24.627	C	Te1	p1	Het Kruis	Crevice	1	46.63	2.36	-2.76	0.68	43.23	0.57	0.42	2.25	NA
19/12/2018 7:59	24.627	C	Te1	p1	Het Kruis	Crevice	1	46.63	2.36	-2.76	0.68	43.23	0.57	0.42	2.25	NA
19/12/2018 8:59	24.126	C	Te1	p1	Het Kruis	Crevice	1	46.63	2.36	-2.76	0.68	43.23	0.57	0.42	2.25	NA
19/12/2018 9:59	23.626	C	Te1	p1	Het Kruis	Crevice	1	46.63	2.36	-2.76	0.68	43.23	0.57	0.42	2.25	NA
19/12/2018 10:59	23.626	C	Te1	p1	Het Kruis	Crevice	1	46.63	2.36	-2.76	0.68	43.23	0.57	0.42	2.25	NA
19/12/2018 11:59	24.126	C	Te1	p1	Het Kruis	Crevice	1	46.63	2.36	-2.76	0.68	43.23	0.57	0.42	2.25	NA
19/12/2018 12:59	24.126	C	Te1	p1	Het Kruis	Crevice	1	46.63	2.36	-2.76	0.68	43.23	0.57	0.42	2.25	NA
19/12/2018 13:59	24.627	C	Te1	p1	Het Kruis	Crevice	1	46.63	2.36	-2.76	0.68	43.23	0.57	0.42	2.25	NA
19/12/2018 14:59	24.627	C	Te1	p1	Het Kruis	Crevice	1	46.63	2.36	-2.76	0.68	43.23	0.57	0.42	2.25	NA
19/12/2018 15:59	25.127	C	Te1	p1	Het Kruis	Crevice	1	46.63	2.36	-2.76	0.68	43.23	0.57	0.42	2.25	NA
19/12/2018 16:59	25.127	C	Te1	p1	Het Kruis	Crevice	1	46.63	2.36	-2.76	0.68	43.23	0.57	0.42	2.25	NA
19/12/2018 17:59	25.627	C	Te1	p1	Het Kruis	Crevice	1	46.63	2.36	-2.76	0.68	43.23	0.57	0.42	2.25	NA
19/12/2018 18:59	25.627	C	Te1	p1	Het Kruis	Crevice	1	46.63	2.36	-2.76	0.68	43.23	0.57	0.42	2.25	NA
19/12/2018 19:59	25.127	C	Te1	p1	Het Kruis	Crevice	1	46.63	2.36	-2.76	0.68	43.23	0.57	0.42	2.25	NA
19/12/2018 20:59	25.127	C	Te1	p1	Het Kruis	Crevice	1	46.63	2.36	-2.76	0.68	43.23	0.57	0.42	2.25	NA
19/12/2018 21:59	25.127	C	Te1	p1	Het Kruis	Crevice	1	46.63	2.36	-2.76	0.68	43.23	0.57	0.42	2.25	NA
19/12/2018 22:59	25.127	C	Te1	p1	Het Kruis	Crevice	1	46.63	2.36	-2.76	0.68	43.23	0.57	0.42	2.25	NA
19/12/2018 23:59	24.627	C	Te1	p1	Het Kruis	Crevice	1	46.63	2.36	-2.76	0.68	43.23	0.57	0.42	2.25	NA
20/12/2018 0:59	24.627	C	Te1	p1	Het Kruis	Crevice	1	46.63	2.36	-2.76	0.68	43.23	0.57	0.42	2.25	NA
20/12/2018 1:59	24.126	C	Te1	p1	Het Kruis	Crevice	1	46.63	2.36	-2.76	0.68	43.23	0.57	0.42	2.25	NA
20/12/2018 2:59	24.126	C	Te1	p1	Het Kruis	Crevice	1	46.63	2.36	-2.76	0.68	43.23	0.57	0.42	2.25	NA
20/12/2018 3:59	23.626	C	Te1	p1	Het Kruis	Crevice	1	46.63	2.36	-2.76	0.68	43.23	0.57	0.42	2.25	NA
20/12/2018 4:59	23.626	C	Te1	p1	Het Kruis	Crevice	1	46.63	2.36	-2.76	0.68	43.23	0.57	0.42	2.25	NA
20/12/2018 5:59	23.126	C	Te1	p1	Het Kruis	Crevice	1	46.63	2.36	-2.76	0.68	43.23	0.57	0.42	2.25	NA
20/12/2018 6:59	23.626	C	Te1	p1	Het Kruis	Crevice	1	46.63	2.36	-2.76	0.68	43.23	0.57	0.42	2.25	NA
20/12/2018 7:59	23.626	C	Te1	p1	Het Kruis	Crevice	1	46.63	2.36	-2.76	0.68	43.23	0.57	0.42	2.25	NA
20/12/2018 8:59	23.626	C	Te1	p1	Het Kruis	Crevice	1	46.63	2.36	-2.76	0.68	43.23	0.57	0.42	2.25	NA
20/12/2018 9:59	23.626	C	Te1	p1	Het Kruis	Crevice	1	46.63	2.36	-2.76	0.68	43.23	0.57	0.42	2.25	NA
20/12/2018 10:59	24.126	C	Te1	p1	Het Kruis	Crevice	1	46.63	2.36	-2.76	0.68	43.23	0.57	0.42	2.25	NA
20/12/2018 11:59	24.627	C	Te1	p1	Het Kruis	Crevice	1	46.63	2.36	-2.76	0.68	43.23	0.57	0.42	2.25	NA
20/12/2018 12:59	25.127	C	Te1	p1	Het Kruis	Crevice	1	46.63	2.36	-2.76	0.68	43.23	0.57	0.42	2.25	NA
20/12/2018 13:59	26.127	C	Te1	p1	Het Kruis	Crevice	1	46.63	2.36	-2.76	0.68	43.23	0.57	0.42	2.25	NA
20/12/2018 14:59	26.627	C	Te1	p1	Het Kruis	Crevice	1	46.63	2.36	-2.76	0.68	43.23	0.57	0.42	2.25	NA
20/12/2018 15:59	27.627	C	Te1	p1	Het Kruis	Crevice	1	46.63	2.36	-2.76	0.68	43.23	0.57	0.42	2.25	NA
20/12/2018 16:59	28.126	C	Te1	p1	Het Kruis	Crevice	1	46.63	2.36	-2.76	0.68	43.23	0.57	0.42	2.25	NA
20/12/2018 17:59	28.126	C	Te1	p1	Het Kruis	Crevice	1	46.63	2.36	-2.76	0.68	43.23	0.57	0.42	2.25	NA
20/12/2018 18:59	28.126	C	Te1	p1	Het Kruis	Crevice	1	46.63	2.36	-2.76	0.68	43.23	0.57	0.42	2.25	NA
20/12/2018 19:59	28.126	C	Te1	p1	Het Kruis	Crevice	1	46.63	2.36	-2.76	0.68	43.23	0.57	0.42	2.25	NA
20/12/2018 20:59	28.126	C	Te1	p1	Het Kruis	Crevice	1	46.63	2.36	-2.76	0.68	43.23	0.57	0.42	2.25	NA
20/12/2018 21:59	28.126	C	Te1	p1	Het Kruis	Crevice	1	46.63	2.36	-2.76	0.68	43.23	0.57	0.42	2.25	NA
20/12/2018 22:59	28.126	C	Te1	p1	Het Kruis	Crevice	1	46.63	2.36	-2.76	0.68	43.23	0.57	0.42	2.25	NA
20/12/2018 23:59	27.627	C	Te1	p1	Het Kruis	Crevice	1	46.63	2.36	-2.76	0.68	43.23	0.57	0.42	2.25	NA
21/12/2018 0:59	27.127	C	Te1	p1	Het Kruis	Crevice	1	46.63	2.36	-2.76	0.68	43.23	0.57	0.42	2.25	NA
21/12/2018 1:59	27.127	C	Te1	p1	Het Kruis	Crevice	1	46.63	2.36	-2.76	0.68	43.23	0.57	0.42	2.25	NA
21/12/2018 2:59	26.627	C	Te1	p1	Het Kruis	Crevice	1	46.63	2.36	-2.76	0.68	43.23	0.57	0.42	2.25	NA
21/12/2018 3:59	26.627	C	Te1	p1	Het Kruis	Crevice	1	46.63	2.36	-2.76	0.68	43.23	0.57	0.42	2.25	NA
21/12/2018 4:59	26.127	C	Te1	p1	Het Kruis	Crevice	1	46.63	2.36	-2.76	0.68	43.23	0.57	0.42	2.25	NA
21/12/2018 5:59	25.627	C	Te1	p1	Het Kruis	Crevice	1	46.63	2.36	-2.76	0.68	43.23	0.57	0.42	2.25	NA
21/12/2018 6:59	26.127	C	Te1	p1	Het Kruis	Crevice	1	46.63	2.36	-2.76	0.68	43.23	0.57	0.42	2.25	NA
21/12/2018 7:59	26.127	C	Te1	p1	Het Kruis	Crevice	1	46.63	2.36	-2.76	0.68	43.23	0.57	0.42	2.25	NA
21/12/2018 8:59	26.127	C	Te1	p1	Het Kruis	Crevice	1	46.63	2.36	-2.76	0.68	43.23	0.57	0.42	2.25	NA
21/12/2018 9:59	26.127	C	Te1	p1	Het Kruis	Crevice	1	46.63	2.36	-2.76	0.68	43.23	0.57	0.42	2.25	NA
21/12/2018 10:59	26.627	C	Te1	p1	Het Kruis	Crevice	1	46.63	2.36	-2.76	0.68	43.23	0.57	0.42	2.25	NA
21/12/2018 11:59	27.127	C	Te1	p1	Het Kruis	Crevice	1	46.63	2.36	-2.76	0.68	43.23	0.57	0.42	2.25	NA
21/12/2018 12:59	27.627	C	Te1	p1	Het Kruis	Crevice	1	46.63	2.36	-2.76	0.68	43.23	0.57	0.42	2.25	NA
21/12/2018 13:59	28.126	C	Te1	p1	Het Kruis	Crevice	1	46.63	2.36	-2.76	0.68	43.23	0.57	0.42	2.25	NA
21/12/2018 14:59	29.125	C	Te1	p1	Het Kruis	Crevice	1	46.63	2.36	-2.76	0.68	43.23	0.57	0.42	2.25	NA
21/12/2018 15:59	29.125	C	Te1	p1	Het Kruis	Crevice	1	46.63	2.36	-2.76	0.68	43.23	0.57	0.42	2.25	NA
21/12/2018 16:59	29.625	C	Te1	p1	Het Kruis	Crevice	1	46.63	2.36	-2.76	0.68	43.23	0.57	0.42	2.25	NA
21/12/2018 17:59	29.625	C	Te1	p1	Het Kruis	Crevice	1	46.63	2.36	-2.76	0.68	43.23	0.57	0.42	2.25	NA
21/12/2018 18:59	29.625	C	Te1	p1	Het Kruis	Crevice	1	46.63	2.36	-2.76	0.68	43.23	0.57	0.42	2.25	NA
21/12/2018 19:59	29.625	C	Te1	p1	Het Kruis	Crevice	1	46.63	2.36	-2.76	0.68	43.23	0.57	0.42	2.25	NA
21/12/2018 20:59	29.625	C	Te1	p1	Het Kruis	Crevice	1	46.63	2.36	-2.76	0.68	43.23	0.57	0.42	2.25	NA
21/12/2018 21:59	29.125	C	Te1	p1	Het Kruis	Crevice	1	46.63	2.36	-2.76	0.68	43.23	0.57	0.42	2.25	NA
21/12/2018 22:59	28.626	C	Te1	p1	Het Kruis	Crevice	1	46.63	2.36	-2.76	0.68	43.23	0.57	0.42	2.25	NA
21/12/2018 23:59	28.626	C	Te1	p1	Het Kruis	Crevice	1	46.63	2.36	-2.76	0.68	43.23	0.57	0.42	2.25	NA
22/12/2018 0:59	28.126	C	Te1	p1	Het Kruis	Crevice	1	46.63	2.36	-2.76	0.68	43.23	0.57	0.42	2.25	NA
22/12/2018 1:59	27.627	C	Te1	p1	Het Kruis	Crevice	1	46.63	2.36	-2.76	0.68	43.23	0.57	0.42	2.25	NA
22/12/2018 2:59	27.627	C	Te1	p1	Het Kruis	Crevice	1	46.63	2.36	-2.76	0.68	43.23	0.57	0.42	2.25	NA
22/12/2018 3:59	27.127	C	Te1	p1	Het Kruis	Crevice	1	46.63	2.36	-2.76	0.68	43.23	0.57	0.42	2.25	NA
22/12/2018 4:59	27.127	C	Te1	p1	Het Kruis	Crevice	1	46.63	2.36	-2.76	0.68	43.23	0.57	0.42	2.25	NA
22/12/2018 5:59	26.627	C	Te1	p1	Het Kruis	Crevice	1	46.63	2.36	-2.76	0.68	43.23	0.57	0.42	2.25	NA
22/12/2018 6:59	26.627	C	Te1	p1	Het Kruis	Crevice	1	46.63	2.36	-2.76	0.68	43.23	0.57	0.42	2.25	NA
22/12/2018 7:59	26.627	C	Te1	p1	Het Kruis	Crevice	1	46.63	2.36	-2.76	0.68	43.23	0.57	0.42	2.25	NA
22/12/2018 8:59	26.627	C	Te1	p1	Het Kruis	Crevice	1	46.63	2.36	-2.76	0.68	43.23	0.57	0.42	2.25	NA
22/12/2018 9:59	26.627	C	Te1	p1	Het Kruis	Crevice	1	46.63	2.36	-2.76	0.68	43.23	0.57	0.42	2.25	NA
22/12/2018 10:59	27.127	C	Te1	p1	Het Kruis	Crevice	1	46.63	2.36	-2.76	0.68	43.23	0.57	0.42	2.25	NA
22/12/2018 11:59	27.127	C	Te1	p1	Het Kruis	Crevice	1	46.63	2.36	-2.76	0.68	43.23	0.57	0.42	2.25	NA
22/12/2018 12:59	27.627	C	Te1	p1	Het Kruis	Crevice	1	46.63	2.36	-2.76	0.68	43.23	0.57	0.42	2.25	NA
22/12/2018 13:59	28.626	C	Te1	p1	Het Kruis	Crevice	1	46.63	2.36	-2.76	0.68	43.23	0.57	0.42	2.25	NA
22/12/2018 14:59	29.125	C	Te1	p1	Het Kruis	Crevice	1	46.63	2.36	-2.76	0.68	43.23	0.57	0.42	2.25	NA
22/12/2018 15:59	29.625	C	Te1	p1	Het Kruis	Crevice	1	46.63	2.36	-2.76	0.68	43.23	0.57	0.42	2.25	NA
22/12/2018 16:59	30.124	C	Te1	p1	Het Kruis	Crevice	1	46.63	2.36	-2.76	0.68	43.23	0.57	0.42	2.25	NA
22/12/2018 17:59	30.124	C	Te1	p1	Het Kruis	Crevice	1	46.63	2.36	-2.76	0.68	43.23	0.57	0.42	2.25	NA
22/12/2018 18:59	30.124	C	Te1	p1	Het Kruis	Crevice	1	46.63	2.36	-2.76	0.68	43.23	0.57	0.42	2.25	NA
22/12/2018 19:59	30.623	C	Te1	p1	Het Kruis	Crevice	1	46.63	2.36	-2.76	0.68	43.23	0.57	0.42	2.25	NA
22/12/2018 20:59	30.124	C	Te1	p1	Het Kruis	Crevice	1	46.63	2.36	-2.76	0.68	43.23	0.57	0.42	2.25	NA
22/12/2018 21:59	30.124	C	Te1	p1	Het Kruis	Crevice	1	46.63	2.36	-2.76	0.68	43.23	0.57	0.42	2.25	NA
22/12/2018 22:59	29.625	C	Te1	p1	Het Kruis	Crevice	1	46.63	2.36	-2.76	0.68	43.23	0.57	0.42	2.25	NA
22/12/2018 23:59	29.625	C	Te1	p1	Het Kruis	Crevice	1	46.63	2.36	-2.76	0.68	43.23	0.57	0.42	2.25	NA
23/12/2018 0:59	29.125	C	Te1	p1	Het Kruis	Crevice	1	46.63	2.36	-2.76	0.68	43.23	0.57	0.42	2.25	NA
23/12/2018 1:59	29.125	C	Te1	p1	Het Kruis	Crevice	1	46.63	2.36	-2.76	0.68	43.23	0.57	0.42	2.25	NA
23/12/2018 2:59	28.626	C	Te1	p1	Het Kruis	Crevice	1	46.63	2.36	-2.76	0.68	43.23	0.57	0.42	2.25	NA
23/12/2018 3:59	28.126	C	Te1	p1	Het Kruis	Crevice	1	46.63	2.36	-2.76	0.68	43.23	0.57	0.42	2.25	NA
23/12/2018 4:59	28.126	C	Te1	p1	Het Kruis	Crevice	1	46.63	2.36	-2.76	0.68	43.23	0.57	0.42	2.25	NA
23/12/2018 5:59	27.627	C	Te1	p1	Het Kruis	Crevice	1	46.63	2.36	-2.76	0.68	43.23	0.57	0.42	2.25	NA
23/12/2018 6:59	27.627	C	Te1	p1	Het Kruis	Crevice	1	46.63	2.36	-2.76	0.68	43.23	0.57	0.42	2.25	NA
23/12/2018 7:59	27.627	C	Te1	p1	Het Kruis	Crevice	1	46.63	2.36	-2.76	0.68	43.23	0.57	0.42	2.25	NA
23/12/2018 8:59	27.627	C	Te1	p1	Het Kruis	Crevice	1	46.63	2.36	-2.76	0.68	43.23	0.57	0.42	2.25	NA
23/12/2018 9:59	27.127	C	Te1	p1	Het Kruis	Crevice	1	46.63	2.36	-2.76	0.68	43.23	0.57	0.42	2.25	NA
23/12/2018 10:59	27.627	C	Te1	p1	Het Kruis	Crevice	1	46.63	2.36	-2.76	0.68	43.23	0.57	0.42	2.25	NA
23/12/2018 11:59	28.126	C	Te1	p1	Het Kruis	Crevice	1	46.63	2.36	-2.76	0.68	43.23	0.57	0.42	2.25	NA
23/12/2018 12:59	28.626	C	Te1	p1	Het Kruis	Crevice	1	46.63	2.36	-2.76	0.68	43.23	0.57	0.42	2.25	NA
23/12/2018 13:59	29.125	C	Te1	p1	Het Kruis	Crevice	1	46.63	2.36	-2.76	0.68	43.23	0.57	0.42	2.25	NA
23/12/2018 14:59	29.625	C	Te1	p1	Het Kruis	Crevice	1	46.63	2.36	-2.76	0.68	43.23	0.57	0.42	2.25	NA
23/12/2018 15:59	30.124	C	Te1	p1	Het Kruis	Crevice	1	46.63	2.36	-2.76	0.68	43.23	0.57	0.42	2.25	NA
23/12/2018 16:59	30.623	C	Te1	p1	Het Kruis	Crevice	1	46.63	2.36	-2.76	0.68	43.23	0.57	0.42	2.25	NA
23/12/2018 17:59	30.623	C	Te1	p1	Het Kruis	Crevice	1	46.63	2.36	-2.76	0.68	43.23	0.57	0.42	2.25	NA
23/12/2018 18:59	30.623	C	Te1	p1	Het Kruis	Crevice	1	46.63	2.36	-2.76	0.68	43.23	0.57	0.42	2.25	NA
23/12/2018 19:59	30.623	C	Te1	p1	Het Kruis	Crevice	1	46.63	2.36	-2.76	0.68	43.23	0.57	0.42	2.25	NA
23/12/2018 20:59	30.623	C	Te1	p1	Het Kruis	Crevice	1	46.63	2.36	-2.76	0.68	43.23	0.57	0.42	2.25	NA
23/12/2018 21:59	30.124	C	Te1	p1	Het Kruis	Crevice	1	46.63	2.36	-2.76	0.68	43.23	0.57	0.42	2.25	NA
23/12/2018 22:59	29.625	C	Te1	p1	Het Kruis	Crevice	1	46.63	2.36	-2.76	0.68	43.23	0.57	0.42	2.25	NA
23/12/2018 23:59	29.625	C	Te1	p1	Het Kruis	Crevice	1	46.63	2.36	-2.76	0.68	43.23	0.57	0.42	2.25	NA
24/12/2018 0:59	29.125	C	Te1	p1	Het Kruis	Crevice	1	46.63	2.36	-2.76	0.68	43.23	0.57	0.42	2.25	NA
24/12/2018 1:59	28.626	C	Te1	p1	Het Kruis	Crevice	1	46.63	2.36	-2.76	0.68	43.23	0.57	0.42	2.25	NA
24/12/2018 2:59	28.626	C	Te1	p1	Het Kruis	Crevice	1	46.63	2.36	-2.76	0.68	43.23	0.57	0.42	2.25	NA
24/12/2018 3:59	28.126	C	Te1	p1	Het Kruis	Crevice	1	46.63	2.36	-2.76	0.68	43.23	0.57	0.42	2.25	NA
24/12/2018 4:59	27.627	C	Te1	p1	Het Kruis	Crevice	1	46.63	2.36	-2.76	0.68	43.23	0.57	0.42	2.25	NA
24/12/2018 5:59	27.627	C	Te1	p1	Het Kruis	Crevice	1	46.63	2.36	-2.76	0.68	43.23	0.57	0.42	2.25	NA
24/12/2018 6:59	27.627	C	Te1	p1	Het Kruis	Crevice	1	46.63	2.36	-2.76	0.68	43.23	0.57	0.42	2.25	NA
24/12/2018 7:59	27.627	C	Te1	p1	Het Kruis	Crevice	1	46.63	2.36	-2.76	0.68	43.23	0.57	0.42	2.25	NA
24/12/2018 8:59	27.627	C	Te1	p1	Het Kruis	Crevice	1	46.63	2.36	-2.76	0.68	43.23	0.57	0.42	2.25	NA
24/12/2018 9:59	27.627	C	Te1	p1	Het Kruis	Crevice	1	46.63	2.36	-2.76	0.68	43.23	0.57	0.42	2.25	NA
24/12/2018 10:59	28.126	C	Te1	p1	Het Kruis	Crevice	1	46.63	2.36	-2.76	0.68	43.23	0.57	0.42	2.25	NA
24/12/2018 11:59	28.126	C	Te1	p1	Het Kruis	Crevice	1	46.63	2.36	-2.76	0.68	43.23	0.57	0.42	2.25	NA
24/12/2018 12:59	28.626	C	Te1	p1	Het Kruis	Crevice	1	46.63	2.36	-2.76	0.68	43.23	0.57	0.42	2.25	NA
24/12/2018 13:59	29.125	C	Te1	p1	Het Kruis	Crevice	1	46.63	2.36	-2.76	0.68	43.23	0.57	0.42	2.25	NA
24/12/2018 14:59	29.625	C	Te1	p1	Het Kruis	Crevice	1	46.63	2.36	-2.76	0.68	43.23	0.57	0.42	2.25	NA
24/12/2018 15:59	30.623	C	Te1	p1	Het Kruis	Crevice	1	46.63	2.36	-2.76	0.68	43.23	0.57	0.42	2.25	NA
24/12/2018 16:59	31.123	C	Te1	p1	Het Kruis	Crevice	1	46.63	2.36	-2.76	0.68	43.23	0.57	0.42	2.25	NA
24/12/2018 17:59	31.123	C	Te1	p1	Het Kruis	Crevice	1	46.63	2.36	-2.76	0.68	43.23	0.57	0.42	2.25	NA
24/12/2018 18:59	31.123	C	Te1	p1	Het Kruis	Crevice	1	46.63	2.36	-2.76	0.68	43.23	0.57	0.42	2.25	NA
24/12/2018 19:59	31.123	C	Te1	p1	Het Kruis	Crevice	1	46.63	2.36	-2.76	0.68	43.23	0.57	0.42	2.25	NA
24/12/2018 20:59	31.123	C	Te1	p1	Het Kruis	Crevice	1	46.63	2.36	-2.76	0.68	43.23	0.57	0.42	2.25	NA
24/12/2018 21:59	30.623	C	Te1	p1	Het Kruis	Crevice	1	46.63	2.36	-2.76	0.68	43.23	0.57	0.42	2.25	NA
24/12/2018 22:59	30.623	C	Te1	p1	Het Kruis	Crevice	1	46.63	2.36	-2.76	0.68	43.23	0.57	0.42	2.25	NA
24/12/2018 23:59	30.124	C	Te1	p1	Het Kruis	Crevice	1	46.63	2.36	-2.76	0.68	43.23	0.57	0.42	2.25	NA
25/12/2018 0:59	30.124	C	Te1	p1	Het Kruis	Crevice	1	46.63	2.36	-2.76	0.68	43.23	0.57	0.42	2.25	NA
25/12/2018 1:59	29.625	C	Te1	p1	Het Kruis	Crevice	1	46.63	2.36	-2.76	0.68	43.23	0.57	0.42	2.25	NA
25/12/2018 2:59	29.125	C	Te1	p1	Het Kruis	Crevice	1	46.63	2.36	-2.76	0.68	43.23	0.57	0.42	2.25	NA
25/12/2018 3:59	28.626	C	Te1	p1	Het Kruis	Crevice	1	46.63	2.36	-2.76	0.68	43.23	0.57	0.42	2.25	NA
25/12/2018 4:59	28.126	C	Te1	p1	Het Kruis	Crevice	1	46.63	2.36	-2.76	0.68	43.23	0.57	0.42	2.25	NA
25/12/2018 5:59	28.126	C	Te1	p1	Het Kruis	Crevice	1	46.63	2.36	-2.76	0.68	43.23	0.57	0.42	2.25	NA
25/12/2018 6:59	28.126	C	Te1	p1	Het Kruis	Crevice	1	46.63	2.36	-2.76	0.68	43.23	0.57	0.42	2.25	NA
25/12/2018 7:59	28.126	C	Te1	p1	Het Kruis	Crevice	1	46.63	2.36	-2.76	0.68	43.23	0.57	0.42	2.25	NA
25/12/2018 8:59	28.126	C	Te1	p1	Het Kruis	Crevice	1	46.63	2.36	-2.76	0.68	43.23	0.57	0.42	2.25	NA
25/12/2018 9:59	28.126	C	Te1	p1	Het Kruis	Crevice	1	46.63	2.36	-2.76	0.68	43.23	0.57	0.42	2.25	NA
25/12/2018 10:59	28.126	C	Te1	p1	Het Kruis	Crevice	1	46.63	2.36	-2.76	0.68	43.23	0.57	0.42	2.25	NA
25/12/2018 11:59	28.626	C	Te1	p1	Het Kruis	Crevice	1	46.63	2.36	-2.76	0.68	43.23	0.57	0.42	2.25	NA
25/12/2018 12:59	28.626	C	Te1	p1	Het Kruis	Crevice	1	46.63	2.36	-2.76	0.68	43.23	0.57	0.42	2.25	NA
25/12/2018 13:59	29.125	C	Te1	p1	Het Kruis	Crevice	1	46.63	2.36	-2.76	0.68	43.23	0.57	0.42	2.25	NA
25/12/2018 14:59	29.125	C	Te1	p1	Het Kruis	Crevice	1	46.63	2.36	-2.76	0.68	43.23	0.57	0.42	2.25	NA
25/12/2018 15:59	29.125	C	Te1	p1	Het Kruis	Crevice	1	46.63	2.36	-2.76	0.68	43.23	0.57	0.42	2.25	NA
25/12/2018 16:59	29.625	C	Te1	p1	Het Kruis	Crevice	1	46.63	2.36	-2.76	0.68	43.23	0.57	0.42	2.25	NA
25/12/2018 17:59	29.625	C	Te1	p1	Het Kruis	Crevice	1	46.63	2.36	-2.76	0.68	43.23	0.57	0.42	2.25	NA
25/12/2018 18:59	29.125	C	Te1	p1	Het Kruis	Crevice	1	46.63	2.36	-2.76	0.68	43.23	0.57	0.42	2.25	NA
25/12/2018 19:59	29.625	C	Te1	p1	Het Kruis	Crevice	1	46.63	2.36	-2.76	0.68	43.23	0.57	0.42	2.25	NA
25/12/2018 20:59	29.125	C	Te1	p1	Het Kruis	Crevice	1	46.63	2.36	-2.76	0.68	43.23	0.57	0.42	2.25	NA
25/12/2018 21:59	29.625	C	Te1	p1	Het Kruis	Crevice	1	46.63	2.36	-2.76	0.68	43.23	0.57	0.42	2.25	NA
25/12/2018 22:59	29.125	C	Te1	p1	Het Kruis	Crevice	1	46.63	2.36	-2.76	0.68	43.23	0.57	0.42	2.25	NA
25/12/2018 23:59	29.125	C	Te1	p1	Het Kruis	Crevice	1	46.63	2.36	-2.76	0.68	43.23	0.57	0.42	2.25	NA
26/12/2018 0:59	28.126	C	Te1	p1	Het Kruis	Crevice	1	46.63	2.36	-2.76	0.68	43.23	0.57	0.42	2.25	NA
26/12/2018 1:59	28.626	C	Te1	p1	Het Kruis	Crevice	1	46.63	2.36	-2.76	0.68	43.23	0.57	0.42	2.25	NA
26/12/2018 2:59	28.126	C	Te1	p1	Het Kruis	Crevice	1	46.63	2.36	-2.76	0.68	43.23	0.57	0.42	2.25	NA
26/12/2018 3:59	27.127	C	Te1	p1	Het Kruis	Crevice	1	46.63	2.36	-2.76	0.68	43.23	0.57	0.42	2.25	NA
26/12/2018 4:59	27.627	C	Te1	p1	Het Kruis	Crevice	1	46.63	2.36	-2.76	0.68	43.23	0.57	0.42	2.25	NA
26/12/2018 5:59	27.127	C	Te1	p1	Het Kruis	Crevice	1	46.63	2.36	-2.76	0.68	43.23	0.57	0.42	2.25	NA
26/12/2018 6:59	27.127	C	Te1	p1	Het Kruis	Crevice	1	46.63	2.36	-2.76	0.68	43.23	0.57	0.42	2.25	NA
26/12/2018 7:59	26.627	C	Te1	p1	Het Kruis	Crevice	1	46.63	2.36	-2.76	0.68	43.23	0.57	0.42	2.25	NA
26/12/2018 8:59	26.627	C	Te1	p1	Het Kruis	Crevice	1	46.63	2.36	-2.76	0.68	43.23	0.57	0.42	2.25	NA
26/12/2018 9:59	26.627	C	Te1	p1	Het Kruis	Crevice	1	46.63	2.36	-2.76	0.68	43.23	0.57	0.42	2.25	NA
26/12/2018 10:59	26.627	C	Te1	p1	Het Kruis	Crevice	1	46.63	2.36	-2.76	0.68	43.23	0.57	0.42	2.25	NA
26/12/2018 11:59	26.627	C	Te1	p1	Het Kruis	Crevice	1	46.63	2.36	-2.76	0.68	43.23	0.57	0.42	2.25	NA
26/12/2018 12:59	26.627	C	Te1	p1	Het Kruis	Crevice	1	46.63	2.36	-2.76	0.68	43.23	0.57	0.42	2.25	NA
26/12/2018 13:59	26.627	C	Te1	p1	Het Kruis	Crevice	1	46.63	2.36	-2.76	0.68	43.23	0.57	0.42	2.25	NA
26/12/2018 14:59	27.127	C	Te1	p1	Het Kruis	Crevice	1	46.63	2.36	-2.76	0.68	43.23	0.57	0.42	2.25	NA
26/12/2018 15:59	27.627	C	Te1	p1	Het Kruis	Crevice	1	46.63	2.36	-2.76	0.68	43.23	0.57	0.42	2.25	NA
26/12/2018 16:59	27.627	C	Te1	p1	Het Kruis	Crevice	1	46.63	2.36	-2.76	0.68	43.23	0.57	0.42	2.25	NA
26/12/2018 17:59	27.627	C	Te1	p1	Het Kruis	Crevice	1	46.63	2.36	-2.76	0.68	43.23	0.57	0.42	2.25	NA
26/12/2018 18:59	27.627	C	Te1	p1	Het Kruis	Crevice	1	46.63	2.36	-2.76	0.68	43.23	0.57	0.42	2.25	NA
26/12/2018 19:59	27.627	C	Te1	p1	Het Kruis	Crevice	1	46.63	2.36	-2.76	0.68	43.23	0.57	0.42	2.25	NA
26/12/2018 20:59	27.127	C	Te1	p1	Het Kruis	Crevice	1	46.63	2.36	-2.76	0.68	43.23	0.57	0.42	2.25	NA
26/12/2018 21:59	27.127	C	Te1	p1	Het Kruis	Crevice	1	46.63	2.36	-2.76	0.68	43.23	0.57	0.42	2.25	NA
26/12/2018 22:59	27.127	C	Te1	p1	Het Kruis	Crevice	1	46.63	2.36	-2.76	0.68	43.23	0.57	0.42	2.25	NA
26/12/2018 23:59	26.627	C	Te1	p1	Het Kruis	Crevice	1	46.63	2.36	-2.76	0.68	43.23	0.57	0.42	2.25	NA
27/12/2018 0:59	26.627	C	Te1	p1	Het Kruis	Crevice	1	46.63	2.36	-2.76	0.68	43.23	0.57	0.42	2.25	NA
27/12/2018 1:59	26.127	C	Te1	p1	Het Kruis	Crevice	1	46.63	2.36	-2.76	0.68	43.23	0.57	0.42	2.25	NA
27/12/2018 2:59	26.127	C	Te1	p1	Het Kruis	Crevice	1	46.63	2.36	-2.76	0.68	43.23	0.57	0.42	2.25	NA
27/12/2018 3:59	25.627	C	Te1	p1	Het Kruis	Crevice	1	46.63	2.36	-2.76	0.68	43.23	0.57	0.42	2.25	NA
27/12/2018 4:59	25.627	C	Te1	p1	Het Kruis	Crevice	1	46.63	2.36	-2.76	0.68	43.23	0.57	0.42	2.25	NA
27/12/2018 5:59	25.627	C	Te1	p1	Het Kruis	Crevice	1	46.63	2.36	-2.76	0.68	43.23	0.57	0.42	2.25	NA
27/12/2018 6:59	25.127	C	Te1	p1	Het Kruis	Crevice	1	46.63	2.36	-2.76	0.68	43.23	0.57	0.42	2.25	NA
27/12/2018 7:59	24.627	C	Te1	p1	Het Kruis	Crevice	1	46.63	2.36	-2.76	0.68	43.23	0.57	0.42	2.25	NA
27/12/2018 8:59	24.627	C	Te1	p1	Het Kruis	Crevice	1	46.63	2.36	-2.76	0.68	43.23	0.57	0.42	2.25	NA
27/12/2018 9:59	24.627	C	Te1	p1	Het Kruis	Crevice	1	46.63	2.36	-2.76	0.68	43.23	0.57	0.42	2.25	NA
27/12/2018 10:59	24.627	C	Te1	p1	Het Kruis	Crevice	1	46.63	2.36	-2.76	0.68	43.23	0.57	0.42	2.25	NA
27/12/2018 11:59	25.127	C	Te1	p1	Het Kruis	Crevice	1	46.63	2.36	-2.76	0.68	43.23	0.57	0.42	2.25	NA
27/12/2018 12:59	25.127	C	Te1	p1	Het Kruis	Crevice	1	46.63	2.36	-2.76	0.68	43.23	0.57	0.42	2.25	NA
27/12/2018 13:59	25.627	C	Te1	p1	Het Kruis	Crevice	1	46.63	2.36	-2.76	0.68	43.23	0.57	0.42	2.25	NA
27/12/2018 14:59	26.127	C	Te1	p1	Het Kruis	Crevice	1	46.63	2.36	-2.76	0.68	43.23	0.57	0.42	2.25	NA
27/12/2018 15:59	26.127	C	Te1	p1	Het Kruis	Crevice	1	46.63	2.36	-2.76	0.68	43.23	0.57	0.42	2.25	NA
27/12/2018 16:59	27.127	C	Te1	p1	Het Kruis	Crevice	1	46.63	2.36	-2.76	0.68	43.23	0.57	0.42	2.25	NA
27/12/2018 17:59	27.127	C	Te1	p1	Het Kruis	Crevice	1	46.63	2.36	-2.76	0.68	43.23	0.57	0.42	2.25	NA
27/12/2018 18:59	27.127	C	Te1	p1	Het Kruis	Crevice	1	46.63	2.36	-2.76	0.68	43.23	0.57	0.42	2.25	NA
27/12/2018 19:59	27.127	C	Te1	p1	Het Kruis	Crevice	1	46.63	2.36	-2.76	0.68	43.23	0.57	0.42	2.25	NA
27/12/2018 20:59	26.627	C	Te1	p1	Het Kruis	Crevice	1	46.63	2.36	-2.76	0.68	43.23	0.57	0.42	2.25	NA
27/12/2018 21:59	26.627	C	Te1	p1	Het Kruis	Crevice	1	46.63	2.36	-2.76	0.68	43.23	0.57	0.42	2.25	NA
27/12/2018 22:59	26.127	C	Te1	p1	Het Kruis	Crevice	1	46.63	2.36	-2.76	0.68	43.23	0.57	0.42	2.25	NA
27/12/2018 23:59	26.127	C	Te1	p1	Het Kruis	Crevice	1	46.63	2.36	-2.76	0.68	43.23	0.57	0.42	2.25	NA
28/12/2018 0:59	25.627	C	Te1	p1	Het Kruis	Crevice	1	46.63	2.36	-2.76	0.68	43.23	0.57	0.42	2.25	NA
28/12/2018 1:59	25.127	C	Te1	p1	Het Kruis	Crevice	1	46.63	2.36	-2.76	0.68	43.23	0.57	0.42	2.25	NA
28/12/2018 2:59	25.127	C	Te1	p1	Het Kruis	Crevice	1	46.63	2.36	-2.76	0.68	43.23	0.57	0.42	2.25	NA
28/12/2018 3:59	24.627	C	Te1	p1	Het Kruis	Crevice	1	46.63	2.36	-2.76	0.68	43.23	0.57	0.42	2.25	NA
28/12/2018 4:59	24.126	C	Te1	p1	Het Kruis	Crevice	1	46.63	2.36	-2.76	0.68	43.23	0.57	0.42	2.25	NA
28/12/2018 5:59	24.126	C	Te1	p1	Het Kruis	Crevice	1	46.63	2.36	-2.76	0.68	43.23	0.57	0.42	2.25	NA
28/12/2018 6:59	24.126	C	Te1	p1	Het Kruis	Crevice	1	46.63	2.36	-2.76	0.68	43.23	0.57	0.42	2.25	NA
28/12/2018 7:59	24.126	C	Te1	p1	Het Kruis	Crevice	1	46.63	2.36	-2.76	0.68	43.23	0.57	0.42	2.25	NA
28/12/2018 8:59	24.126	C	Te1	p1	Het Kruis	Crevice	1	46.63	2.36	-2.76	0.68	43.23	0.57	0.42	2.25	NA
28/12/2018 9:59	24.627	C	Te1	p1	Het Kruis	Crevice	1	46.63	2.36	-2.76	0.68	43.23	0.57	0.42	2.25	NA
28/12/2018 10:59	24.627	C	Te1	p1	Het Kruis	Crevice	1	46.63	2.36	-2.76	0.68	43.23	0.57	0.42	2.25	NA
28/12/2018 11:59	25.127	C	Te1	p1	Het Kruis	Crevice	1	46.63	2.36	-2.76	0.68	43.23	0.57	0.42	2.25	NA
28/12/2018 12:59	25.627	C	Te1	p1	Het Kruis	Crevice	1	46.63	2.36	-2.76	0.68	43.23	0.57	0.42	2.25	NA
28/12/2018 13:59	26.127	C	Te1	p1	Het Kruis	Crevice	1	46.63	2.36	-2.76	0.68	43.23	0.57	0.42	2.25	NA
28/12/2018 14:59	27.127	C	Te1	p1	Het Kruis	Crevice	1	46.63	2.36	-2.76	0.68	43.23	0.57	0.42	2.25	NA
28/12/2018 15:59	27.627	C	Te1	p1	Het Kruis	Crevice	1	46.63	2.36	-2.76	0.68	43.23	0.57	0.42	2.25	NA
28/12/2018 16:59	28.626	C	Te1	p1	Het Kruis	Crevice	1	46.63	2.36	-2.76	0.68	43.23	0.57	0.42	2.25	NA
28/12/2018 17:59	28.626	C	Te1	p1	Het Kruis	Crevice	1	46.63	2.36	-2.76	0.68	43.23	0.57	0.42	2.25	NA
28/12/2018 18:59	28.626	C	Te1	p1	Het Kruis	Crevice	1	46.63	2.36	-2.76	0.68	43.23	0.57	0.42	2.25	NA
28/12/2018 19:59	29.125	C	Te1	p1	Het Kruis	Crevice	1	46.63	2.36	-2.76	0.68	43.23	0.57	0.42	2.25	NA
28/12/2018 20:59	29.125	C	Te1	p1	Het Kruis	Crevice	1	46.63	2.36	-2.76	0.68	43.23	0.57	0.42	2.25	NA
28/12/2018 21:59	28.626	C	Te1	p1	Het Kruis	Crevice	1	46.63	2.36	-2.76	0.68	43.23	0.57	0.42	2.25	NA
28/12/2018 22:59	28.126	C	Te1	p1	Het Kruis	Crevice	1	46.63	2.36	-2.76	0.68	43.23	0.57	0.42	2.25	NA
28/12/2018 23:59	28.126	C	Te1	p1	Het Kruis	Crevice	1	46.63	2.36	-2.76	0.68	43.23	0.57	0.42	2.25	NA
29/12/2018 0:59	28.126	C	Te1	p1	Het Kruis	Crevice	1	46.63	2.36	-2.76	0.68	43.23	0.57	0.42	2.25	NA
29/12/2018 1:59	27.127	C	Te1	p1	Het Kruis	Crevice	1	46.63	2.36	-2.76	0.68	43.23	0.57	0.42	2.25	NA
29/12/2018 2:59	27.127	C	Te1	p1	Het Kruis	Crevice	1	46.63	2.36	-2.76	0.68	43.23	0.57	0.42	2.25	NA
29/12/2018 3:59	26.627	C	Te1	p1	Het Kruis	Crevice	1	46.63	2.36	-2.76	0.68	43.23	0.57	0.42	2.25	NA
29/12/2018 4:59	26.127	C	Te1	p1	Het Kruis	Crevice	1	46.63	2.36	-2.76	0.68	43.23	0.57	0.42	2.25	NA
29/12/2018 5:59	25.627	C	Te1	p1	Het Kruis	Crevice	1	46.63	2.36	-2.76	0.68	43.23	0.57	0.42	2.25	NA
29/12/2018 6:59	26.627	C	Te1	p1	Het Kruis	Crevice	1	46.63	2.36	-2.76	0.68	43.23	0.57	0.42	2.25	NA
29/12/2018 7:59	26.627	C	Te1	p1	Het Kruis	Crevice	1	46.63	2.36	-2.76	0.68	43.23	0.57	0.42	2.25	NA
29/12/2018 8:59	26.627	C	Te1	p1	Het Kruis	Crevice	1	46.63	2.36	-2.76	0.68	43.23	0.57	0.42	2.25	NA
29/12/2018 9:59	26.627	C	Te1	p1	Het Kruis	Crevice	1	46.63	2.36	-2.76	0.68	43.23	0.57	0.42	2.25	NA
29/12/2018 10:59	27.127	C	Te1	p1	Het Kruis	Crevice	1	46.63	2.36	-2.76	0.68	43.23	0.57	0.42	2.25	NA
29/12/2018 11:59	27.627	C	Te1	p1	Het Kruis	Crevice	1	46.63	2.36	-2.76	0.68	43.23	0.57	0.42	2.25	NA
29/12/2018 12:59	28.626	C	Te1	p1	Het Kruis	Crevice	1	46.63	2.36	-2.76	0.68	43.23	0.57	0.42	2.25	NA
29/12/2018 13:59	29.125	C	Te1	p1	Het Kruis	Crevice	1	46.63	2.36	-2.76	0.68	43.23	0.57	0.42	2.25	NA
29/12/2018 14:59	30.124	C	Te1	p1	Het Kruis	Crevice	1	46.63	2.36	-2.76	0.68	43.23	0.57	0.42	2.25	NA
29/12/2018 15:59	30.124	C	Te1	p1	Het Kruis	Crevice	1	46.63	2.36	-2.76	0.68	43.23	0.57	0.42	2.25	NA
29/12/2018 16:59	30.124	C	Te1	p1	Het Kruis	Crevice	1	46.63	2.36	-2.76	0.68	43.23	0.57	0.42	2.25	NA
29/12/2018 17:59	30.124	C	Te1	p1	Het Kruis	Crevice	1	46.63	2.36	-2.76	0.68	43.23	0.57	0.42	2.25	NA
29/12/2018 18:59	30.124	C	Te1	p1	Het Kruis	Crevice	1	46.63	2.36	-2.76	0.68	43.23	0.57	0.42	2.25	NA
29/12/2018 19:59	30.124	C	Te1	p1	Het Kruis	Crevice	1	46.63	2.36	-2.76	0.68	43.23	0.57	0.42	2.25	NA
29/12/2018 20:59	30.124	C	Te1	p1	Het Kruis	Crevice	1	46.63	2.36	-2.76	0.68	43.23	0.57	0.42	2.25	NA
29/12/2018 21:59	29.625	C	Te1	p1	Het Kruis	Crevice	1	46.63	2.36	-2.76	0.68	43.23	0.57	0.42	2.25	NA
29/12/2018 22:59	29.625	C	Te1	p1	Het Kruis	Crevice	1	46.63	2.36	-2.76	0.68	43.23	0.57	0.42	2.25	NA
29/12/2018 23:59	29.125	C	Te1	p1	Het Kruis	Crevice	1	46.63	2.36	-2.76	0.68	43.23	0.57	0.42	2.25	NA
30/12/2018 0:59	28.626	C	Te1	p1	Het Kruis	Crevice	1	46.63	2.36	-2.76	0.68	43.23	0.57	0.42	2.25	NA
30/12/2018 1:59	28.626	C	Te1	p1	Het Kruis	Crevice	1	46.63	2.36	-2.76	0.68	43.23	0.57	0.42	2.25	NA
30/12/2018 2:59	28.126	C	Te1	p1	Het Kruis	Crevice	1	46.63	2.36	-2.76	0.68	43.23	0.57	0.42	2.25	NA
30/12/2018 3:59	27.627	C	Te1	p1	Het Kruis	Crevice	1	46.63	2.36	-2.76	0.68	43.23	0.57	0.42	2.25	NA
30/12/2018 4:59	27.127	C	Te1	p1	Het Kruis	Crevice	1	46.63	2.36	-2.76	0.68	43.23	0.57	0.42	2.25	NA
30/12/2018 5:59	26.627	C	Te1	p1	Het Kruis	Crevice	1	46.63	2.36	-2.76	0.68	43.23	0.57	0.42	2.25	NA
30/12/2018 6:59	26.627	C	Te1	p1	Het Kruis	Crevice	1	46.63	2.36	-2.76	0.68	43.23	0.57	0.42	2.25	NA
30/12/2018 7:59	26.627	C	Te1	p1	Het Kruis	Crevice	1	46.63	2.36	-2.76	0.68	43.23	0.57	0.42	2.25	NA
30/12/2018 8:59	26.627	C	Te1	p1	Het Kruis	Crevice	1	46.63	2.36	-2.76	0.68	43.23	0.57	0.42	2.25	NA
30/12/2018 9:59	27.127	C	Te1	p1	Het Kruis	Crevice	1	46.63	2.36	-2.76	0.68	43.23	0.57	0.42	2.25	NA
30/12/2018 10:59	27.127	C	Te1	p1	Het Kruis	Crevice	1	46.63	2.36	-2.76	0.68	43.23	0.57	0.42	2.25	NA
30/12/2018 11:59	27.627	C	Te1	p1	Het Kruis	Crevice	1	46.63	2.36	-2.76	0.68	43.23	0.57	0.42	2.25	NA
30/12/2018 12:59	28.126	C	Te1	p1	Het Kruis	Crevice	1	46.63	2.36	-2.76	0.68	43.23	0.57	0.42	2.25	NA
30/12/2018 13:59	28.626	C	Te1	p1	Het Kruis	Crevice	1	46.63	2.36	-2.76	0.68	43.23	0.57	0.42	2.25	NA
30/12/2018 14:59	29.625	C	Te1	p1	Het Kruis	Crevice	1	46.63	2.36	-2.76	0.68	43.23	0.57	0.42	2.25	NA
30/12/2018 15:59	30.124	C	Te1	p1	Het Kruis	Crevice	1	46.63	2.36	-2.76	0.68	43.23	0.57	0.42	2.25	NA
30/12/2018 16:59	30.623	C	Te1	p1	Het Kruis	Crevice	1	46.63	2.36	-2.76	0.68	43.23	0.57	0.42	2.25	NA
30/12/2018 17:59	30.623	C	Te1	p1	Het Kruis	Crevice	1	46.63	2.36	-2.76	0.68	43.23	0.57	0.42	2.25	NA
30/12/2018 18:59	30.623	C	Te1	p1	Het Kruis	Crevice	1	46.63	2.36	-2.76	0.68	43.23	0.57	0.42	2.25	NA
30/12/2018 19:59	30.623	C	Te1	p1	Het Kruis	Crevice	1	46.63	2.36	-2.76	0.68	43.23	0.57	0.42	2.25	NA
30/12/2018 20:59	30.623	C	Te1	p1	Het Kruis	Crevice	1	46.63	2.36	-2.76	0.68	43.23	0.57	0.42	2.25	NA
30/12/2018 21:59	30.623	C	Te1	p1	Het Kruis	Crevice	1	46.63	2.36	-2.76	0.68	43.23	0.57	0.42	2.25	NA
30/12/2018 22:59	30.124	C	Te1	p1	Het Kruis	Crevice	1	46.63	2.36	-2.76	0.68	43.23	0.57	0.42	2.25	NA
30/12/2018 23:59	30.124	C	Te1	p1	Het Kruis	Crevice	1	46.63	2.36	-2.76	0.68	43.23	0.57	0.42	2.25	NA
31/12/2018 0:59	29.625	C	Te1	p1	Het Kruis	Crevice	1	46.63	2.36	-2.76	0.68	43.23	0.57	0.42	2.25	NA
31/12/2018 1:59	29.625	C	Te1	p1	Het Kruis	Crevice	1	46.63	2.36	-2.76	0.68	43.23	0.57	0.42	2.25	NA
31/12/2018 2:59	29.125	C	Te1	p1	Het Kruis	Crevice	1	46.63	2.36	-2.76	0.68	43.23	0.57	0.42	2.25	NA
31/12/2018 3:59	28.626	C	Te1	p1	Het Kruis	Crevice	1	46.63	2.36	-2.76	0.68	43.23	0.57	0.42	2.25	NA
31/12/2018 4:59	28.626	C	Te1	p1	Het Kruis	Crevice	1	46.63	2.36	-2.76	0.68	43.23	0.57	0.42	2.25	NA
31/12/2018 5:59	28.126	C	Te1	p1	Het Kruis	Crevice	1	46.63	2.36	-2.76	0.68	43.23	0.57	0.42	2.25	NA
31/12/2018 6:59	28.126	C	Te1	p1	Het Kruis	Crevice	1	46.63	2.36	-2.76	0.68	43.23	0.57	0.42	2.25	NA
31/12/2018 7:59	28.126	C	Te1	p1	Het Kruis	Crevice	1	46.63	2.36	-2.76	0.68	43.23	0.57	0.42	2.25	NA
31/12/2018 8:59	28.126	C	Te1	p1	Het Kruis	Crevice	1	46.63	2.36	-2.76	0.68	43.23	0.57	0.42	2.25	NA
31/12/2018 9:59	28.126	C	Te1	p1	Het Kruis	Crevice	1	46.63	2.36	-2.76	0.68	43.23	0.57	0.42	2.25	NA
31/12/2018 10:59	28.626	C	Te1	p1	Het Kruis	Crevice	1	46.63	2.36	-2.76	0.68	43.23	0.57	0.42	2.25	NA
31/12/2018 11:59	29.125	C	Te1	p1	Het Kruis	Crevice	1	46.63	2.36	-2.76	0.68	43.23	0.57	0.42	2.25	NA
31/12/2018 12:59	29.625	C	Te1	p1	Het Kruis	Crevice	1	46.63	2.36	-2.76	0.68	43.23	0.57	0.42	2.25	NA
31/12/2018 13:59	30.124	C	Te1	p1	Het Kruis	Crevice	1	46.63	2.36	-2.76	0.68	43.23	0.57	0.42	2.25	NA
31/12/2018 14:59	31.123	C	Te1	p1	Het Kruis	Crevice	1	46.63	2.36	-2.76	0.68	43.23	0.57	0.42	2.25	NA
31/12/2018 15:59	31.622	C	Te1	p1	Het Kruis	Crevice	1	46.63	2.36	-2.76	0.68	43.23	0.57	0.42	2.25	NA
31/12/2018 16:59	32.121	C	Te1	p1	Het Kruis	Crevice	1	46.63	2.36	-2.76	0.68	43.23	0.57	0.42	2.25	NA
31/12/2018 17:59	32.121	C	Te1	p1	Het Kruis	Crevice	1	46.63	2.36	-2.76	0.68	43.23	0.57	0.42	2.25	NA
31/12/2018 18:59	32.121	C	Te1	p1	Het Kruis	Crevice	1	46.63	2.36	-2.76	0.68	43.23	0.57	0.42	2.25	NA
31/12/2018 19:59	32.121	C	Te1	p1	Het Kruis	Crevice	1	46.63	2.36	-2.76	0.68	43.23	0.57	0.42	2.25	NA
31/12/2018 20:59	32.121	C	Te1	p1	Het Kruis	Crevice	1	46.63	2.36	-2.76	0.68	43.23	0.57	0.42	2.25	NA
31/12/2018 21:59	32.121	C	Te1	p1	Het Kruis	Crevice	1	46.63	2.36	-2.76	0.68	43.23	0.57	0.42	2.25	NA
31/12/2018 22:59	31.622	C	Te1	p1	Het Kruis	Crevice	1	46.63	2.36	-2.76	0.68	43.23	0.57	0.42	2.25	NA
31/12/2018 23:59	31.123	C	Te1	p1	Het Kruis	Crevice	1	46.63	2.36	-2.76	0.68	43.23	0.57	0.42	2.25	NA
1/1/2019 0:59	30.623	C	Te1	p1	Het Kruis	Crevice	1	46.63	2.36	-2.76	0.68	43.23	0.57	0.42	2.25	NA
1/1/2019 1:59	30.623	C	Te1	p1	Het Kruis	Crevice	1	46.63	2.36	-2.76	0.68	43.23	0.57	0.42	2.25	NA
1/1/2019 2:59	30.124	C	Te1	p1	Het Kruis	Crevice	1	46.63	2.36	-2.76	0.68	43.23	0.57	0.42	2.25	NA
1/1/2019 3:59	29.625	C	Te1	p1	Het Kruis	Crevice	1	46.63	2.36	-2.76	0.68	43.23	0.57	0.42	2.25	NA
1/1/2019 4:59	29.125	C	Te1	p1	Het Kruis	Crevice	1	46.63	2.36	-2.76	0.68	43.23	0.57	0.42	2.25	NA
1/1/2019 5:59	29.125	C	Te1	p1	Het Kruis	Crevice	1	46.63	2.36	-2.76	0.68	43.23	0.57	0.42	2.25	NA
1/1/2019 6:59	28.626	C	Te1	p1	Het Kruis	Crevice	1	46.63	2.36	-2.76	0.68	43.23	0.57	0.42	2.25	NA
1/1/2019 7:59	28.626	C	Te1	p1	Het Kruis	Crevice	1	46.63	2.36	-2.76	0.68	43.23	0.57	0.42	2.25	NA
1/1/2019 8:59	28.626	C	Te1	p1	Het Kruis	Crevice	1	46.63	2.36	-2.76	0.68	43.23	0.57	0.42	2.25	NA
1/1/2019 9:59	28.626	C	Te1	p1	Het Kruis	Crevice	1	46.63	2.36	-2.76	0.68	43.23	0.57	0.42	2.25	NA
1/1/2019 10:59	28.626	C	Te1	p1	Het Kruis	Crevice	1	46.63	2.36	-2.76	0.68	43.23	0.57	0.42	2.25	NA
1/1/2019 11:59	29.125	C	Te1	p1	Het Kruis	Crevice	1	46.63	2.36	-2.76	0.68	43.23	0.57	0.42	2.25	NA
1/1/2019 12:59	29.125	C	Te1	p1	Het Kruis	Crevice	1	46.63	2.36	-2.76	0.68	43.23	0.57	0.42	2.25	NA
1/1/2019 13:59	29.625	C	Te1	p1	Het Kruis	Crevice	1	46.63	2.36	-2.76	0.68	43.23	0.57	0.42	2.25	NA
1/1/2019 14:59	30.124	C	Te1	p1	Het Kruis	Crevice	1	46.63	2.36	-2.76	0.68	43.23	0.57	0.42	2.25	NA
1/1/2019 15:59	30.623	C	Te1	p1	Het Kruis	Crevice	1	46.63	2.36	-2.76	0.68	43.23	0.57	0.42	2.25	NA
1/1/2019 16:59	31.123	C	Te1	p1	Het Kruis	Crevice	1	46.63	2.36	-2.76	0.68	43.23	0.57	0.42	2.25	NA
1/1/2019 17:59	31.123	C	Te1	p1	Het Kruis	Crevice	1	46.63	2.36	-2.76	0.68	43.23	0.57	0.42	2.25	NA
1/1/2019 18:59	31.622	C	Te1	p1	Het Kruis	Crevice	1	46.63	2.36	-2.76	0.68	43.23	0.57	0.42	2.25	NA
1/1/2019 19:59	31.123	C	Te1	p1	Het Kruis	Crevice	1	46.63	2.36	-2.76	0.68	43.23	0.57	0.42	2.25	NA
1/1/2019 20:59	31.123	C	Te1	p1	Het Kruis	Crevice	1	46.63	2.36	-2.76	0.68	43.23	0.57	0.42	2.25	NA
1/1/2019 21:59	31.123	C	Te1	p1	Het Kruis	Crevice	1	46.63	2.36	-2.76	0.68	43.23	0.57	0.42	2.25	NA
1/1/2019 22:59	30.623	C	Te1	p1	Het Kruis	Crevice	1	46.63	2.36	-2.76	0.68	43.23	0.57	0.42	2.25	NA
1/1/2019 23:59	30.124	C	Te1	p1	Het Kruis	Crevice	1	46.63	2.36	-2.76	0.68	43.23	0.57	0.42	2.25	NA
2/1/2019 0:59	29.125	C	Te1	p1	Het Kruis	Crevice	1	46.63	2.36	-2.76	0.68	43.23	0.57	0.42	2.25	NA
2/1/2019 1:59	29.625	C	Te1	p1	Het Kruis	Crevice	1	46.63	2.36	-2.76	0.68	43.23	0.57	0.42	2.25	NA
2/1/2019 2:59	29.125	C	Te1	p1	Het Kruis	Crevice	1	46.63	2.36	-2.76	0.68	43.23	0.57	0.42	2.25	NA
2/1/2019 3:59	28.626	C	Te1	p1	Het Kruis	Crevice	1	46.63	2.36	-2.76	0.68	43.23	0.57	0.42	2.25	NA
2/1/2019 4:59	28.626	C	Te1	p1	Het Kruis	Crevice	1	46.63	2.36	-2.76	0.68	43.23	0.57	0.42	2.25	NA
2/1/2019 5:59	28.126	C	Te1	p1	Het Kruis	Crevice	1	46.63	2.36	-2.76	0.68	43.23	0.57	0.42	2.25	NA
2/1/2019 6:59	28.126	C	Te1	p1	Het Kruis	Crevice	1	46.63	2.36	-2.76	0.68	43.23	0.57	0.42	2.25	NA
2/1/2019 7:59	28.126	C	Te1	p1	Het Kruis	Crevice	1	46.63	2.36	-2.76	0.68	43.23	0.57	0.42	2.25	NA
2/1/2019 8:59	27.627	C	Te1	p1	Het Kruis	Crevice	1	46.63	2.36	-2.76	0.68	43.23	0.57	0.42	2.25	NA
2/1/2019 9:59	28.126	C	Te1	p1	Het Kruis	Crevice	1	46.63	2.36	-2.76	0.68	43.23	0.57	0.42	2.25	NA
2/1/2019 10:59	28.126	C	Te1	p1	Het Kruis	Crevice	1	46.63	2.36	-2.76	0.68	43.23	0.57	0.42	2.25	NA
2/1/2019 11:59	28.626	C	Te1	p1	Het Kruis	Crevice	1	46.63	2.36	-2.76	0.68	43.23	0.57	0.42	2.25	NA
2/1/2019 12:59	29.125	C	Te1	p1	Het Kruis	Crevice	1	46.63	2.36	-2.76	0.68	43.23	0.57	0.42	2.25	NA
2/1/2019 13:59	29.625	C	Te1	p1	Het Kruis	Crevice	1	46.63	2.36	-2.76	0.68	43.23	0.57	0.42	2.25	NA
2/1/2019 14:59	30.124	C	Te1	p1	Het Kruis	Crevice	1	46.63	2.36	-2.76	0.68	43.23	0.57	0.42	2.25	NA
2/1/2019 15:59	30.623	C	Te1	p1	Het Kruis	Crevice	1	46.63	2.36	-2.76	0.68	43.23	0.57	0.42	2.25	NA
2/1/2019 16:59	31.622	C	Te1	p1	Het Kruis	Crevice	1	46.63	2.36	-2.76	0.68	43.23	0.57	0.42	2.25	NA
2/1/2019 17:59	31.622	C	Te1	p1	Het Kruis	Crevice	1	46.63	2.36	-2.76	0.68	43.23	0.57	0.42	2.25	NA
2/1/2019 18:59	31.622	C	Te1	p1	Het Kruis	Crevice	1	46.63	2.36	-2.76	0.68	43.23	0.57	0.42	2.25	NA
2/1/2019 19:59	32.121	C	Te1	p1	Het Kruis	Crevice	1	46.63	2.36	-2.76	0.68	43.23	0.57	0.42	2.25	NA
2/1/2019 20:59	31.622	C	Te1	p1	Het Kruis	Crevice	1	46.63	2.36	-2.76	0.68	43.23	0.57	0.42	2.25	NA
2/1/2019 21:59	31.622	C	Te1	p1	Het Kruis	Crevice	1	46.63	2.36	-2.76	0.68	43.23	0.57	0.42	2.25	NA
2/1/2019 22:59	31.123	C	Te1	p1	Het Kruis	Crevice	1	46.63	2.36	-2.76	0.68	43.23	0.57	0.42	2.25	NA
2/1/2019 23:59	31.123	C	Te1	p1	Het Kruis	Crevice	1	46.63	2.36	-2.76	0.68	43.23	0.57	0.42	2.25	NA
3/1/2019 0:59	30.623	C	Te1	p1	Het Kruis	Crevice	1	46.63	2.36	-2.76	0.68	43.23	0.57	0.42	2.25	NA
3/1/2019 1:59	30.623	C	Te1	p1	Het Kruis	Crevice	1	46.63	2.36	-2.76	0.68	43.23	0.57	0.42	2.25	NA
3/1/2019 2:59	30.124	C	Te1	p1	Het Kruis	Crevice	1	46.63	2.36	-2.76	0.68	43.23	0.57	0.42	2.25	NA
3/1/2019 3:59	29.625	C	Te1	p1	Het Kruis	Crevice	1	46.63	2.36	-2.76	0.68	43.23	0.57	0.42	2.25	NA
3/1/2019 4:59	29.125	C	Te1	p1	Het Kruis	Crevice	1	46.63	2.36	-2.76	0.68	43.23	0.57	0.42	2.25	NA
3/1/2019 5:59	29.125	C	Te1	p1	Het Kruis	Crevice	1	46.63	2.36	-2.76	0.68	43.23	0.57	0.42	2.25	NA
3/1/2019 6:59	29.125	C	Te1	p1	Het Kruis	Crevice	1	46.63	2.36	-2.76	0.68	43.23	0.57	0.42	2.25	NA
3/1/2019 7:59	29.125	C	Te1	p1	Het Kruis	Crevice	1	46.63	2.36	-2.76	0.68	43.23	0.57	0.42	2.25	NA
3/1/2019 8:59	29.125	C	Te1	p1	Het Kruis	Crevice	1	46.63	2.36	-2.76	0.68	43.23	0.57	0.42	2.25	NA
3/1/2019 9:59	29.125	C	Te1	p1	Het Kruis	Crevice	1	46.63	2.36	-2.76	0.68	43.23	0.57	0.42	2.25	NA
3/1/2019 10:59	29.125	C	Te1	p1	Het Kruis	Crevice	1	46.63	2.36	-2.76	0.68	43.23	0.57	0.42	2.25	NA
3/1/2019 11:59	29.625	C	Te1	p1	Het Kruis	Crevice	1	46.63	2.36	-2.76	0.68	43.23	0.57	0.42	2.25	NA
3/1/2019 12:59	30.623	C	Te1	p1	Het Kruis	Crevice	1	46.63	2.36	-2.76	0.68	43.23	0.57	0.42	2.25	NA
3/1/2019 13:59	31.123	C	Te1	p1	Het Kruis	Crevice	1	46.63	2.36	-2.76	0.68	43.23	0.57	0.42	2.25	NA
3/1/2019 14:59	31.622	C	Te1	p1	Het Kruis	Crevice	1	46.63	2.36	-2.76	0.68	43.23	0.57	0.42	2.25	NA
3/1/2019 15:59	32.121	C	Te1	p1	Het Kruis	Crevice	1	46.63	2.36	-2.76	0.68	43.23	0.57	0.42	2.25	NA
3/1/2019 16:59	32.62	C	Te1	p1	Het Kruis	Crevice	1	46.63	2.36	-2.76	0.68	43.23	0.57	0.42	2.25	NA
3/1/2019 17:59	32.62	C	Te1	p1	Het Kruis	Crevice	1	46.63	2.36	-2.76	0.68	43.23	0.57	0.42	2.25	NA
3/1/2019 18:59	33.119	C	Te1	p1	Het Kruis	Crevice	1	46.63	2.36	-2.76	0.68	43.23	0.57	0.42	2.25	NA
3/1/2019 19:59	33.119	C	Te1	p1	Het Kruis	Crevice	1	46.63	2.36	-2.76	0.68	43.23	0.57	0.42	2.25	NA
3/1/2019 20:59	33.119	C	Te1	p1	Het Kruis	Crevice	1	46.63	2.36	-2.76	0.68	43.23	0.57	0.42	2.25	NA
3/1/2019 21:59	33.119	C	Te1	p1	Het Kruis	Crevice	1	46.63	2.36	-2.76	0.68	43.23	0.57	0.42	2.25	NA
3/1/2019 22:59	32.62	C	Te1	p1	Het Kruis	Crevice	1	46.63	2.36	-2.76	0.68	43.23	0.57	0.42	2.25	NA
3/1/2019 23:59	32.62	C	Te1	p1	Het Kruis	Crevice	1	46.63	2.36	-2.76	0.68	43.23	0.57	0.42	2.25	NA
4/1/2019 0:59	32.121	C	Te1	p1	Het Kruis	Crevice	1	46.63	2.36	-2.76	0.68	43.23	0.57	0.42	2.25	NA
4/1/2019 1:59	31.622	C	Te1	p1	Het Kruis	Crevice	1	46.63	2.36	-2.76	0.68	43.23	0.57	0.42	2.25	NA
4/1/2019 2:59	31.123	C	Te1	p1	Het Kruis	Crevice	1	46.63	2.36	-2.76	0.68	43.23	0.57	0.42	2.25	NA
4/1/2019 3:59	30.623	C	Te1	p1	Het Kruis	Crevice	1	46.63	2.36	-2.76	0.68	43.23	0.57	0.42	2.25	NA
4/1/2019 4:59	30.623	C	Te1	p1	Het Kruis	Crevice	1	46.63	2.36	-2.76	0.68	43.23	0.57	0.42	2.25	NA
4/1/2019 5:59	30.124	C	Te1	p1	Het Kruis	Crevice	1	46.63	2.36	-2.76	0.68	43.23	0.57	0.42	2.25	NA
4/1/2019 6:59	30.623	C	Te1	p1	Het Kruis	Crevice	1	46.63	2.36	-2.76	0.68	43.23	0.57	0.42	2.25	NA
4/1/2019 7:59	30.124	C	Te1	p1	Het Kruis	Crevice	1	46.63	2.36	-2.76	0.68	43.23	0.57	0.42	2.25	NA
4/1/2019 8:59	30.124	C	Te1	p1	Het Kruis	Crevice	1	46.63	2.36	-2.76	0.68	43.23	0.57	0.42	2.25	NA
4/1/2019 9:59	30.623	C	Te1	p1	Het Kruis	Crevice	1	46.63	2.36	-2.76	0.68	43.23	0.57	0.42	2.25	NA
4/1/2019 10:59	30.124	C	Te1	p1	Het Kruis	Crevice	1	46.63	2.36	-2.76	0.68	43.23	0.57	0.42	2.25	NA
4/1/2019 11:59	30.623	C	Te1	p1	Het Kruis	Crevice	1	46.63	2.36	-2.76	0.68	43.23	0.57	0.42	2.25	NA
4/1/2019 12:59	31.123	C	Te1	p1	Het Kruis	Crevice	1	46.63	2.36	-2.76	0.68	43.23	0.57	0.42	2.25	NA
4/1/2019 13:59	31.622	C	Te1	p1	Het Kruis	Crevice	1	46.63	2.36	-2.76	0.68	43.23	0.57	0.42	2.25	NA
4/1/2019 14:59	32.62	C	Te1	p1	Het Kruis	Crevice	1	46.63	2.36	-2.76	0.68	43.23	0.57	0.42	2.25	NA
4/1/2019 15:59	32.62	C	Te1	p1	Het Kruis	Crevice	1	46.63	2.36	-2.76	0.68	43.23	0.57	0.42	2.25	NA
4/1/2019 16:59	33.119	C	Te1	p1	Het Kruis	Crevice	1	46.63	2.36	-2.76	0.68	43.23	0.57	0.42	2.25	NA
4/1/2019 17:59	33.119	C	Te1	p1	Het Kruis	Crevice	1	46.63	2.36	-2.76	0.68	43.23	0.57	0.42	2.25	NA
4/1/2019 18:59	32.62	C	Te1	p1	Het Kruis	Crevice	1	46.63	2.36	-2.76	0.68	43.23	0.57	0.42	2.25	NA
4/1/2019 19:59	33.119	C	Te1	p1	Het Kruis	Crevice	1	46.63	2.36	-2.76	0.68	43.23	0.57	0.42	2.25	NA
4/1/2019 20:59	32.62	C	Te1	p1	Het Kruis	Crevice	1	46.63	2.36	-2.76	0.68	43.23	0.57	0.42	2.25	NA
4/1/2019 21:59	32.62	C	Te1	p1	Het Kruis	Crevice	1	46.63	2.36	-2.76	0.68	43.23	0.57	0.42	2.25	NA
4/1/2019 22:59	32.121	C	Te1	p1	Het Kruis	Crevice	1	46.63	2.36	-2.76	0.68	43.23	0.57	0.42	2.25	NA
4/1/2019 23:59	31.622	C	Te1	p1	Het Kruis	Crevice	1	46.63	2.36	-2.76	0.68	43.23	0.57	0.42	2.25	NA
5/1/2019 0:59	31.622	C	Te1	p1	Het Kruis	Crevice	1	46.63	2.36	-2.76	0.68	43.23	0.57	0.42	2.25	NA
5/1/2019 1:59	31.123	C	Te1	p1	Het Kruis	Crevice	1	46.63	2.36	-2.76	0.68	43.23	0.57	0.42	2.25	NA
5/1/2019 2:59	30.623	C	Te1	p1	Het Kruis	Crevice	1	46.63	2.36	-2.76	0.68	43.23	0.57	0.42	2.25	NA
5/1/2019 3:59	30.124	C	Te1	p1	Het Kruis	Crevice	1	46.63	2.36	-2.76	0.68	43.23	0.57	0.42	2.25	NA
5/1/2019 4:59	29.625	C	Te1	p1	Het Kruis	Crevice	1	46.63	2.36	-2.76	0.68	43.23	0.57	0.42	2.25	NA
5/1/2019 5:59	29.625	C	Te1	p1	Het Kruis	Crevice	1	46.63	2.36	-2.76	0.68	43.23	0.57	0.42	2.25	NA
5/1/2019 6:59	29.125	C	Te1	p1	Het Kruis	Crevice	1	46.63	2.36	-2.76	0.68	43.23	0.57	0.42	2.25	NA
5/1/2019 7:59	28.626	C	Te1	p1	Het Kruis	Crevice	1	46.63	2.36	-2.76	0.68	43.23	0.57	0.42	2.25	NA
5/1/2019 8:59	29.125	C	Te1	p1	Het Kruis	Crevice	1	46.63	2.36	-2.76	0.68	43.23	0.57	0.42	2.25	NA
5/1/2019 9:59	29.125	C	Te1	p1	Het Kruis	Crevice	1	46.63	2.36	-2.76	0.68	43.23	0.57	0.42	2.25	NA
5/1/2019 10:59	29.125	C	Te1	p1	Het Kruis	Crevice	1	46.63	2.36	-2.76	0.68	43.23	0.57	0.42	2.25	NA
5/1/2019 11:59	29.625	C	Te1	p1	Het Kruis	Crevice	1	46.63	2.36	-2.76	0.68	43.23	0.57	0.42	2.25	NA
5/1/2019 12:59	29.625	C	Te1	p1	Het Kruis	Crevice	1	46.63	2.36	-2.76	0.68	43.23	0.57	0.42	2.25	NA
5/1/2019 13:59	30.623	C	Te1	p1	Het Kruis	Crevice	1	46.63	2.36	-2.76	0.68	43.23	0.57	0.42	2.25	NA
5/1/2019 14:59	31.123	C	Te1	p1	Het Kruis	Crevice	1	46.63	2.36	-2.76	0.68	43.23	0.57	0.42	2.25	NA
5/1/2019 15:59	31.622	C	Te1	p1	Het Kruis	Crevice	1	46.63	2.36	-2.76	0.68	43.23	0.57	0.42	2.25	NA
5/1/2019 16:59	31.622	C	Te1	p1	Het Kruis	Crevice	1	46.63	2.36	-2.76	0.68	43.23	0.57	0.42	2.25	NA
5/1/2019 17:59	32.121	C	Te1	p1	Het Kruis	Crevice	1	46.63	2.36	-2.76	0.68	43.23	0.57	0.42	2.25	NA
5/1/2019 18:59	32.121	C	Te1	p1	Het Kruis	Crevice	1	46.63	2.36	-2.76	0.68	43.23	0.57	0.42	2.25	NA
5/1/2019 19:59	32.121	C	Te1	p1	Het Kruis	Crevice	1	46.63	2.36	-2.76	0.68	43.23	0.57	0.42	2.25	NA
5/1/2019 20:59	32.121	C	Te1	p1	Het Kruis	Crevice	1	46.63	2.36	-2.76	0.68	43.23	0.57	0.42	2.25	NA
5/1/2019 21:59	32.121	C	Te1	p1	Het Kruis	Crevice	1	46.63	2.36	-2.76	0.68	43.23	0.57	0.42	2.25	NA
5/1/2019 22:59	31.622	C	Te1	p1	Het Kruis	Crevice	1	46.63	2.36	-2.76	0.68	43.23	0.57	0.42	2.25	NA
5/1/2019 23:59	31.123	C	Te1	p1	Het Kruis	Crevice	1	46.63	2.36	-2.76	0.68	43.23	0.57	0.42	2.25	NA
6/1/2019 0:59	31.123	C	Te1	p1	Het Kruis	Crevice	1	46.63	2.36	-2.76	0.68	43.23	0.57	0.42	2.25	NA
6/1/2019 1:59	30.623	C	Te1	p1	Het Kruis	Crevice	1	46.63	2.36	-2.76	0.68	43.23	0.57	0.42	2.25	NA
6/1/2019 2:59	30.623	C	Te1	p1	Het Kruis	Crevice	1	46.63	2.36	-2.76	0.68	43.23	0.57	0.42	2.25	NA
6/1/2019 3:59	30.124	C	Te1	p1	Het Kruis	Crevice	1	46.63	2.36	-2.76	0.68	43.23	0.57	0.42	2.25	NA
6/1/2019 4:59	29.125	C	Te1	p1	Het Kruis	Crevice	1	46.63	2.36	-2.76	0.68	43.23	0.57	0.42	2.25	NA
6/1/2019 5:59	28.626	C	Te1	p1	Het Kruis	Crevice	1	46.63	2.36	-2.76	0.68	43.23	0.57	0.42	2.25	NA
6/1/2019 6:59	28.626	C	Te1	p1	Het Kruis	Crevice	1	46.63	2.36	-2.76	0.68	43.23	0.57	0.42	2.25	NA
6/1/2019 7:59	29.125	C	Te1	p1	Het Kruis	Crevice	1	46.63	2.36	-2.76	0.68	43.23	0.57	0.42	2.25	NA
6/1/2019 8:59	29.125	C	Te1	p1	Het Kruis	Crevice	1	46.63	2.36	-2.76	0.68	43.23	0.57	0.42	2.25	NA
6/1/2019 9:59	29.125	C	Te1	p1	Het Kruis	Crevice	1	46.63	2.36	-2.76	0.68	43.23	0.57	0.42	2.25	NA
6/1/2019 10:59	29.125	C	Te1	p1	Het Kruis	Crevice	1	46.63	2.36	-2.76	0.68	43.23	0.57	0.42	2.25	NA
6/1/2019 11:59	29.625	C	Te1	p1	Het Kruis	Crevice	1	46.63	2.36	-2.76	0.68	43.23	0.57	0.42	2.25	NA
6/1/2019 12:59	30.124	C	Te1	p1	Het Kruis	Crevice	1	46.63	2.36	-2.76	0.68	43.23	0.57	0.42	2.25	NA
6/1/2019 13:59	30.623	C	Te1	p1	Het Kruis	Crevice	1	46.63	2.36	-2.76	0.68	43.23	0.57	0.42	2.25	NA
6/1/2019 14:59	31.622	C	Te1	p1	Het Kruis	Crevice	1	46.63	2.36	-2.76	0.68	43.23	0.57	0.42	2.25	NA
6/1/2019 15:59	32.121	C	Te1	p1	Het Kruis	Crevice	1	46.63	2.36	-2.76	0.68	43.23	0.57	0.42	2.25	NA
6/1/2019 16:59	32.62	C	Te1	p1	Het Kruis	Crevice	1	46.63	2.36	-2.76	0.68	43.23	0.57	0.42	2.25	NA
6/1/2019 17:59	32.62	C	Te1	p1	Het Kruis	Crevice	1	46.63	2.36	-2.76	0.68	43.23	0.57	0.42	2.25	NA
6/1/2019 18:59	32.62	C	Te1	p1	Het Kruis	Crevice	1	46.63	2.36	-2.76	0.68	43.23	0.57	0.42	2.25	NA
6/1/2019 19:59	33.119	C	Te1	p1	Het Kruis	Crevice	1	46.63	2.36	-2.76	0.68	43.23	0.57	0.42	2.25	NA
6/1/2019 20:59	32.62	C	Te1	p1	Het Kruis	Crevice	1	46.63	2.36	-2.76	0.68	43.23	0.57	0.42	2.25	NA
6/1/2019 21:59	32.62	C	Te1	p1	Het Kruis	Crevice	1	46.63	2.36	-2.76	0.68	43.23	0.57	0.42	2.25	NA
6/1/2019 22:59	32.62	C	Te1	p1	Het Kruis	Crevice	1	46.63	2.36	-2.76	0.68	43.23	0.57	0.42	2.25	NA
6/1/2019 23:59	32.121	C	Te1	p1	Het Kruis	Crevice	1	46.63	2.36	-2.76	0.68	43.23	0.57	0.42	2.25	NA
7/1/2019 0:59	32.121	C	Te1	p1	Het Kruis	Crevice	1	46.63	2.36	-2.76	0.68	43.23	0.57	0.42	2.25	NA
7/1/2019 1:59	31.622	C	Te1	p1	Het Kruis	Crevice	1	46.63	2.36	-2.76	0.68	43.23	0.57	0.42	2.25	NA
7/1/2019 2:59	31.123	C	Te1	p1	Het Kruis	Crevice	1	46.63	2.36	-2.76	0.68	43.23	0.57	0.42	2.25	NA
7/1/2019 3:59	30.623	C	Te1	p1	Het Kruis	Crevice	1	46.63	2.36	-2.76	0.68	43.23	0.57	0.42	2.25	NA
7/1/2019 4:59	30.124	C	Te1	p1	Het Kruis	Crevice	1	46.63	2.36	-2.76	0.68	43.23	0.57	0.42	2.25	NA
7/1/2019 5:59	29.625	C	Te1	p1	Het Kruis	Crevice	1	46.63	2.36	-2.76	0.68	43.23	0.57	0.42	2.25	NA
7/1/2019 6:59	30.124	C	Te1	p1	Het Kruis	Crevice	1	46.63	2.36	-2.76	0.68	43.23	0.57	0.42	2.25	NA
7/1/2019 7:59	30.124	C	Te1	p1	Het Kruis	Crevice	1	46.63	2.36	-2.76	0.68	43.23	0.57	0.42	2.25	NA
7/1/2019 8:59	30.124	C	Te1	p1	Het Kruis	Crevice	1	46.63	2.36	-2.76	0.68	43.23	0.57	0.42	2.25	NA
7/1/2019 9:59	29.625	C	Te1	p1	Het Kruis	Crevice	1	46.63	2.36	-2.76	0.68	43.23	0.57	0.42	2.25	NA
7/1/2019 10:59	30.124	C	Te1	p1	Het Kruis	Crevice	1	46.63	2.36	-2.76	0.68	43.23	0.57	0.42	2.25	NA
7/1/2019 11:59	30.124	C	Te1	p1	Het Kruis	Crevice	1	46.63	2.36	-2.76	0.68	43.23	0.57	0.42	2.25	NA
7/1/2019 12:59	31.123	C	Te1	p1	Het Kruis	Crevice	1	46.63	2.36	-2.76	0.68	43.23	0.57	0.42	2.25	NA
7/1/2019 13:59	31.622	C	Te1	p1	Het Kruis	Crevice	1	46.63	2.36	-2.76	0.68	43.23	0.57	0.42	2.25	NA
7/1/2019 14:59	32.121	C	Te1	p1	Het Kruis	Crevice	1	46.63	2.36	-2.76	0.68	43.23	0.57	0.42	2.25	NA
7/1/2019 15:59	32.62	C	Te1	p1	Het Kruis	Crevice	1	46.63	2.36	-2.76	0.68	43.23	0.57	0.42	2.25	NA
7/1/2019 16:59	33.119	C	Te1	p1	Het Kruis	Crevice	1	46.63	2.36	-2.76	0.68	43.23	0.57	0.42	2.25	NA
7/1/2019 17:59	33.119	C	Te1	p1	Het Kruis	Crevice	1	46.63	2.36	-2.76	0.68	43.23	0.57	0.42	2.25	NA
7/1/2019 18:59	33.618	C	Te1	p1	Het Kruis	Crevice	1	46.63	2.36	-2.76	0.68	43.23	0.57	0.42	2.25	NA
7/1/2019 19:59	33.618	C	Te1	p1	Het Kruis	Crevice	1	46.63	2.36	-2.76	0.68	43.23	0.57	0.42	2.25	NA
7/1/2019 20:59	33.119	C	Te1	p1	Het Kruis	Crevice	1	46.63	2.36	-2.76	0.68	43.23	0.57	0.42	2.25	NA
7/1/2019 21:59	33.119	C	Te1	p1	Het Kruis	Crevice	1	46.63	2.36	-2.76	0.68	43.23	0.57	0.42	2.25	NA
7/1/2019 22:59	32.62	C	Te1	p1	Het Kruis	Crevice	1	46.63	2.36	-2.76	0.68	43.23	0.57	0.42	2.25	NA
7/1/2019 23:59	32.121	C	Te1	p1	Het Kruis	Crevice	1	46.63	2.36	-2.76	0.68	43.23	0.57	0.42	2.25	NA
8/1/2019 0:59	31.622	C	Te1	p1	Het Kruis	Crevice	1	46.63	2.36	-2.76	0.68	43.23	0.57	0.42	2.25	NA
8/1/2019 1:59	31.123	C	Te1	p1	Het Kruis	Crevice	1	46.63	2.36	-2.76	0.68	43.23	0.57	0.42	2.25	NA
8/1/2019 2:59	30.623	C	Te1	p1	Het Kruis	Crevice	1	46.63	2.36	-2.76	0.68	43.23	0.57	0.42	2.25	NA
8/1/2019 3:59	30.124	C	Te1	p1	Het Kruis	Crevice	1	46.63	2.36	-2.76	0.68	43.23	0.57	0.42	2.25	NA
8/1/2019 4:59	30.124	C	Te1	p1	Het Kruis	Crevice	1	46.63	2.36	-2.76	0.68	43.23	0.57	0.42	2.25	NA
8/1/2019 5:59	29.625	C	Te1	p1	Het Kruis	Crevice	1	46.63	2.36	-2.76	0.68	43.23	0.57	0.42	2.25	NA
8/1/2019 6:59	29.625	C	Te1	p1	Het Kruis	Crevice	1	46.63	2.36	-2.76	0.68	43.23	0.57	0.42	2.25	NA
8/1/2019 7:59	29.625	C	Te1	p1	Het Kruis	Crevice	1	46.63	2.36	-2.76	0.68	43.23	0.57	0.42	2.25	NA
8/1/2019 8:59	29.125	C	Te1	p1	Het Kruis	Crevice	1	46.63	2.36	-2.76	0.68	43.23	0.57	0.42	2.25	NA
8/1/2019 9:59	29.125	C	Te1	p1	Het Kruis	Crevice	1	46.63	2.36	-2.76	0.68	43.23	0.57	0.42	2.25	NA
8/1/2019 10:59	29.125	C	Te1	p1	Het Kruis	Crevice	1	46.63	2.36	-2.76	0.68	43.23	0.57	0.42	2.25	NA
8/1/2019 11:59	29.625	C	Te1	p1	Het Kruis	Crevice	1	46.63	2.36	-2.76	0.68	43.23	0.57	0.42	2.25	NA
8/1/2019 12:59	30.124	C	Te1	p1	Het Kruis	Crevice	1	46.63	2.36	-2.76	0.68	43.23	0.57	0.42	2.25	NA
8/1/2019 13:59	30.124	C	Te1	p1	Het Kruis	Crevice	1	46.63	2.36	-2.76	0.68	43.23	0.57	0.42	2.25	NA
8/1/2019 14:59	31.123	C	Te1	p1	Het Kruis	Crevice	1	46.63	2.36	-2.76	0.68	43.23	0.57	0.42	2.25	NA
8/1/2019 15:59	31.622	C	Te1	p1	Het Kruis	Crevice	1	46.63	2.36	-2.76	0.68	43.23	0.57	0.42	2.25	NA
8/1/2019 16:59	32.121	C	Te1	p1	Het Kruis	Crevice	1	46.63	2.36	-2.76	0.68	43.23	0.57	0.42	2.25	NA
8/1/2019 17:59	31.622	C	Te1	p1	Het Kruis	Crevice	1	46.63	2.36	-2.76	0.68	43.23	0.57	0.42	2.25	NA
8/1/2019 18:59	31.622	C	Te1	p1	Het Kruis	Crevice	1	46.63	2.36	-2.76	0.68	43.23	0.57	0.42	2.25	NA
8/1/2019 19:59	31.622	C	Te1	p1	Het Kruis	Crevice	1	46.63	2.36	-2.76	0.68	43.23	0.57	0.42	2.25	NA
8/1/2019 20:59	31.622	C	Te1	p1	Het Kruis	Crevice	1	46.63	2.36	-2.76	0.68	43.23	0.57	0.42	2.25	NA
8/1/2019 21:59	31.622	C	Te1	p1	Het Kruis	Crevice	1	46.63	2.36	-2.76	0.68	43.23	0.57	0.42	2.25	NA
8/1/2019 22:59	31.123	C	Te1	p1	Het Kruis	Crevice	1	46.63	2.36	-2.76	0.68	43.23	0.57	0.42	2.25	NA
8/1/2019 23:59	31.123	C	Te1	p1	Het Kruis	Crevice	1	46.63	2.36	-2.76	0.68	43.23	0.57	0.42	2.25	NA
9/1/2019 0:59	30.623	C	Te1	p1	Het Kruis	Crevice	1	46.63	2.36	-2.76	0.68	43.23	0.57	0.42	2.25	NA
9/1/2019 1:59	30.623	C	Te1	p1	Het Kruis	Crevice	1	46.63	2.36	-2.76	0.68	43.23	0.57	0.42	2.25	NA
9/1/2019 2:59	30.124	C	Te1	p1	Het Kruis	Crevice	1	46.63	2.36	-2.76	0.68	43.23	0.57	0.42	2.25	NA
9/1/2019 3:59	29.625	C	Te1	p1	Het Kruis	Crevice	1	46.63	2.36	-2.76	0.68	43.23	0.57	0.42	2.25	NA
9/1/2019 4:59	29.625	C	Te1	p1	Het Kruis	Crevice	1	46.63	2.36	-2.76	0.68	43.23	0.57	0.42	2.25	NA
9/1/2019 5:59	29.125	C	Te1	p1	Het Kruis	Crevice	1	46.63	2.36	-2.76	0.68	43.23	0.57	0.42	2.25	NA
9/1/2019 6:59	29.125	C	Te1	p1	Het Kruis	Crevice	1	46.63	2.36	-2.76	0.68	43.23	0.57	0.42	2.25	NA
9/1/2019 7:59	29.125	C	Te1	p1	Het Kruis	Crevice	1	46.63	2.36	-2.76	0.68	43.23	0.57	0.42	2.25	NA
9/1/2019 8:59	29.125	C	Te1	p1	Het Kruis	Crevice	1	46.63	2.36	-2.76	0.68	43.23	0.57	0.42	2.25	NA
9/1/2019 9:59	28.626	C	Te1	p1	Het Kruis	Crevice	1	46.63	2.36	-2.76	0.68	43.23	0.57	0.42	2.25	NA
9/1/2019 10:59	28.126	C	Te1	p1	Het Kruis	Crevice	1	46.63	2.36	-2.76	0.68	43.23	0.57	0.42	2.25	NA
9/1/2019 11:59	28.626	C	Te1	p1	Het Kruis	Crevice	1	46.63	2.36	-2.76	0.68	43.23	0.57	0.42	2.25	NA
9/1/2019 12:59	29.125	C	Te1	p1	Het Kruis	Crevice	1	46.63	2.36	-2.76	0.68	43.23	0.57	0.42	2.25	NA
9/1/2019 13:59	29.125	C	Te1	p1	Het Kruis	Crevice	1	46.63	2.36	-2.76	0.68	43.23	0.57	0.42	2.25	NA
9/1/2019 14:59	29.625	C	Te1	p1	Het Kruis	Crevice	1	46.63	2.36	-2.76	0.68	43.23	0.57	0.42	2.25	NA
9/1/2019 15:59	29.625	C	Te1	p1	Het Kruis	Crevice	1	46.63	2.36	-2.76	0.68	43.23	0.57	0.42	2.25	NA
9/1/2019 16:59	29.625	C	Te1	p1	Het Kruis	Crevice	1	46.63	2.36	-2.76	0.68	43.23	0.57	0.42	2.25	NA
9/1/2019 17:59	30.124	C	Te1	p1	Het Kruis	Crevice	1	46.63	2.36	-2.76	0.68	43.23	0.57	0.42	2.25	NA
9/1/2019 18:59	29.625	C	Te1	p1	Het Kruis	Crevice	1	46.63	2.36	-2.76	0.68	43.23	0.57	0.42	2.25	NA
9/1/2019 19:59	29.625	C	Te1	p1	Het Kruis	Crevice	1	46.63	2.36	-2.76	0.68	43.23	0.57	0.42	2.25	NA
9/1/2019 20:59	29.625	C	Te1	p1	Het Kruis	Crevice	1	46.63	2.36	-2.76	0.68	43.23	0.57	0.42	2.25	NA
9/1/2019 21:59	29.625	C	Te1	p1	Het Kruis	Crevice	1	46.63	2.36	-2.76	0.68	43.23	0.57	0.42	2.25	NA
9/1/2019 22:59	29.125	C	Te1	p1	Het Kruis	Crevice	1	46.63	2.36	-2.76	0.68	43.23	0.57	0.42	2.25	NA
9/1/2019 23:59	29.125	C	Te1	p1	Het Kruis	Crevice	1	46.63	2.36	-2.76	0.68	43.23	0.57	0.42	2.25	NA
10/1/2019 0:59	29.125	C	Te1	p1	Het Kruis	Crevice	1	46.63	2.36	-2.76	0.68	43.23	0.57	0.42	2.25	NA
10/1/2019 1:59	28.626	C	Te1	p1	Het Kruis	Crevice	1	46.63	2.36	-2.76	0.68	43.23	0.57	0.42	2.25	NA
10/1/2019 2:59	28.626	C	Te1	p1	Het Kruis	Crevice	1	46.63	2.36	-2.76	0.68	43.23	0.57	0.42	2.25	NA
10/1/2019 3:59	28.626	C	Te1	p1	Het Kruis	Crevice	1	46.63	2.36	-2.76	0.68	43.23	0.57	0.42	2.25	NA
10/1/2019 4:59	28.126	C	Te1	p1	Het Kruis	Crevice	1	46.63	2.36	-2.76	0.68	43.23	0.57	0.42	2.25	NA
10/1/2019 5:59	27.627	C	Te1	p1	Het Kruis	Crevice	1	46.63	2.36	-2.76	0.68	43.23	0.57	0.42	2.25	NA
10/1/2019 6:59	27.627	C	Te1	p1	Het Kruis	Crevice	1	46.63	2.36	-2.76	0.68	43.23	0.57	0.42	2.25	NA
10/1/2019 7:59	27.627	C	Te1	p1	Het Kruis	Crevice	1	46.63	2.36	-2.76	0.68	43.23	0.57	0.42	2.25	NA
10/1/2019 8:59	27.127	C	Te1	p1	Het Kruis	Crevice	1	46.63	2.36	-2.76	0.68	43.23	0.57	0.42	2.25	NA
10/1/2019 9:59	27.127	C	Te1	p1	Het Kruis	Crevice	1	46.63	2.36	-2.76	0.68	43.23	0.57	0.42	2.25	NA
10/1/2019 10:59	27.627	C	Te1	p1	Het Kruis	Crevice	1	46.63	2.36	-2.76	0.68	43.23	0.57	0.42	2.25	NA
10/1/2019 11:59	27.127	C	Te1	p1	Het Kruis	Crevice	1	46.63	2.36	-2.76	0.68	43.23	0.57	0.42	2.25	NA
10/1/2019 12:59	27.627	C	Te1	p1	Het Kruis	Crevice	1	46.63	2.36	-2.76	0.68	43.23	0.57	0.42	2.25	NA
10/1/2019 13:59	27.627	C	Te1	p1	Het Kruis	Crevice	1	46.63	2.36	-2.76	0.68	43.23	0.57	0.42	2.25	NA
10/1/2019 14:59	28.126	C	Te1	p1	Het Kruis	Crevice	1	46.63	2.36	-2.76	0.68	43.23	0.57	0.42	2.25	NA
10/1/2019 15:59	27.627	C	Te1	p1	Het Kruis	Crevice	1	46.63	2.36	-2.76	0.68	43.23	0.57	0.42	2.25	NA
10/1/2019 16:59	28.126	C	Te1	p1	Het Kruis	Crevice	1	46.63	2.36	-2.76	0.68	43.23	0.57	0.42	2.25	NA
10/1/2019 17:59	27.627	C	Te1	p1	Het Kruis	Crevice	1	46.63	2.36	-2.76	0.68	43.23	0.57	0.42	2.25	NA
10/1/2019 18:59	28.126	C	Te1	p1	Het Kruis	Crevice	1	46.63	2.36	-2.76	0.68	43.23	0.57	0.42	2.25	NA
10/1/2019 19:59	28.626	C	Te1	p1	Het Kruis	Crevice	1	46.63	2.36	-2.76	0.68	43.23	0.57	0.42	2.25	NA
10/1/2019 20:59	28.626	C	Te1	p1	Het Kruis	Crevice	1	46.63	2.36	-2.76	0.68	43.23	0.57	0.42	2.25	NA
10/1/2019 21:59	28.626	C	Te1	p1	Het Kruis	Crevice	1	46.63	2.36	-2.76	0.68	43.23	0.57	0.42	2.25	NA
10/1/2019 22:59	28.626	C	Te1	p1	Het Kruis	Crevice	1	46.63	2.36	-2.76	0.68	43.23	0.57	0.42	2.25	NA
10/1/2019 23:59	28.126	C	Te1	p1	Het Kruis	Crevice	1	46.63	2.36	-2.76	0.68	43.23	0.57	0.42	2.25	NA
11/1/2019 0:59	28.126	C	Te1	p1	Het Kruis	Crevice	1	46.63	2.36	-2.76	0.68	43.23	0.57	0.42	2.25	NA
11/1/2019 1:59	28.126	C	Te1	p1	Het Kruis	Crevice	1	46.63	2.36	-2.76	0.68	43.23	0.57	0.42	2.25	NA
11/1/2019 2:59	28.126	C	Te1	p1	Het Kruis	Crevice	1	46.63	2.36	-2.76	0.68	43.23	0.57	0.42	2.25	NA
11/1/2019 3:59	27.627	C	Te1	p1	Het Kruis	Crevice	1	46.63	2.36	-2.76	0.68	43.23	0.57	0.42	2.25	NA
11/1/2019 4:59	27.127	C	Te1	p1	Het Kruis	Crevice	1	46.63	2.36	-2.76	0.68	43.23	0.57	0.42	2.25	NA
11/1/2019 5:59	26.627	C	Te1	p1	Het Kruis	Crevice	1	46.63	2.36	-2.76	0.68	43.23	0.57	0.42	2.25	NA
11/1/2019 6:59	26.627	C	Te1	p1	Het Kruis	Crevice	1	46.63	2.36	-2.76	0.68	43.23	0.57	0.42	2.25	NA
11/1/2019 7:59	26.127	C	Te1	p1	Het Kruis	Crevice	1	46.63	2.36	-2.76	0.68	43.23	0.57	0.42	2.25	NA
11/1/2019 8:59	25.627	C	Te1	p1	Het Kruis	Crevice	1	46.63	2.36	-2.76	0.68	43.23	0.57	0.42	2.25	NA
11/1/2019 9:59	25.627	C	Te1	p1	Het Kruis	Crevice	1	46.63	2.36	-2.76	0.68	43.23	0.57	0.42	2.25	NA
11/1/2019 10:59	25.127	C	Te1	p1	Het Kruis	Crevice	1	46.63	2.36	-2.76	0.68	43.23	0.57	0.42	2.25	NA
11/1/2019 11:59	25.127	C	Te1	p1	Het Kruis	Crevice	1	46.63	2.36	-2.76	0.68	43.23	0.57	0.42	2.25	NA
11/1/2019 12:59	25.627	C	Te1	p1	Het Kruis	Crevice	1	46.63	2.36	-2.76	0.68	43.23	0.57	0.42	2.25	NA
11/1/2019 13:59	25.627	C	Te1	p1	Het Kruis	Crevice	1	46.63	2.36	-2.76	0.68	43.23	0.57	0.42	2.25	NA
11/1/2019 14:59	25.627	C	Te1	p1	Het Kruis	Crevice	1	46.63	2.36	-2.76	0.68	43.23	0.57	0.42	2.25	NA
11/1/2019 15:59	25.627	C	Te1	p1	Het Kruis	Crevice	1	46.63	2.36	-2.76	0.68	43.23	0.57	0.42	2.25	NA
11/1/2019 16:59	25.127	C	Te1	p1	Het Kruis	Crevice	1	46.63	2.36	-2.76	0.68	43.23	0.57	0.42	2.25	NA
11/1/2019 17:59	25.127	C	Te1	p1	Het Kruis	Crevice	1	46.63	2.36	-2.76	0.68	43.23	0.57	0.42	2.25	NA
11/1/2019 18:59	25.127	C	Te1	p1	Het Kruis	Crevice	1	46.63	2.36	-2.76	0.68	43.23	0.57	0.42	2.25	NA
11/1/2019 19:59	25.127	C	Te1	p1	Het Kruis	Crevice	1	46.63	2.36	-2.76	0.68	43.23	0.57	0.42	2.25	NA
11/1/2019 20:59	24.126	C	Te1	p1	Het Kruis	Crevice	1	46.63	2.36	-2.76	0.68	43.23	0.57	0.42	2.25	NA
11/1/2019 21:59	24.126	C	Te1	p1	Het Kruis	Crevice	1	46.63	2.36	-2.76	0.68	43.23	0.57	0.42	2.25	NA
11/1/2019 22:59	23.626	C	Te1	p1	Het Kruis	Crevice	1	46.63	2.36	-2.76	0.68	43.23	0.57	0.42	2.25	NA
11/1/2019 23:59	23.626	C	Te1	p1	Het Kruis	Crevice	1	46.63	2.36	-2.76	0.68	43.23	0.57	0.42	2.25	NA
12/1/2019 0:59	24.627	C	Te1	p1	Het Kruis	Crevice	1	46.63	2.36	-2.76	0.68	43.23	0.57	0.42	2.25	NA
12/1/2019 1:59	24.126	C	Te1	p1	Het Kruis	Crevice	1	46.63	2.36	-2.76	0.68	43.23	0.57	0.42	2.25	NA
12/1/2019 2:59	24.126	C	Te1	p1	Het Kruis	Crevice	1	46.63	2.36	-2.76	0.68	43.23	0.57	0.42	2.25	NA
12/1/2019 3:59	24.126	C	Te1	p1	Het Kruis	Crevice	1	46.63	2.36	-2.76	0.68	43.23	0.57	0.42	2.25	NA
12/1/2019 4:59	24.126	C	Te1	p1	Het Kruis	Crevice	1	46.63	2.36	-2.76	0.68	43.23	0.57	0.42	2.25	NA
12/1/2019 5:59	23.626	C	Te1	p1	Het Kruis	Crevice	1	46.63	2.36	-2.76	0.68	43.23	0.57	0.42	2.25	NA
12/1/2019 6:59	23.626	C	Te1	p1	Het Kruis	Crevice	1	46.63	2.36	-2.76	0.68	43.23	0.57	0.42	2.25	NA
12/1/2019 7:59	23.626	C	Te1	p1	Het Kruis	Crevice	1	46.63	2.36	-2.76	0.68	43.23	0.57	0.42	2.25	NA
12/1/2019 8:59	23.626	C	Te1	p1	Het Kruis	Crevice	1	46.63	2.36	-2.76	0.68	43.23	0.57	0.42	2.25	NA
12/1/2019 9:59	22.625	C	Te1	p1	Het Kruis	Crevice	1	46.63	2.36	-2.76	0.68	43.23	0.57	0.42	2.25	NA
12/1/2019 10:59	23.126	C	Te1	p1	Het Kruis	Crevice	1	46.63	2.36	-2.76	0.68	43.23	0.57	0.42	2.25	NA
12/1/2019 11:59	22.625	C	Te1	p1	Het Kruis	Crevice	1	46.63	2.36	-2.76	0.68	43.23	0.57	0.42	2.25	NA
12/1/2019 12:59	23.126	C	Te1	p1	Het Kruis	Crevice	1	46.63	2.36	-2.76	0.68	43.23	0.57	0.42	2.25	NA
12/1/2019 13:59	23.626	C	Te1	p1	Het Kruis	Crevice	1	46.63	2.36	-2.76	0.68	43.23	0.57	0.42	2.25	NA
12/1/2019 14:59	23.626	C	Te1	p1	Het Kruis	Crevice	1	46.63	2.36	-2.76	0.68	43.23	0.57	0.42	2.25	NA
12/1/2019 15:59	24.126	C	Te1	p1	Het Kruis	Crevice	1	46.63	2.36	-2.76	0.68	43.23	0.57	0.42	2.25	NA
12/1/2019 16:59	24.627	C	Te1	p1	Het Kruis	Crevice	1	46.63	2.36	-2.76	0.68	43.23	0.57	0.42	2.25	NA
12/1/2019 17:59	24.627	C	Te1	p1	Het Kruis	Crevice	1	46.63	2.36	-2.76	0.68	43.23	0.57	0.42	2.25	NA
12/1/2019 18:59	24.627	C	Te1	p1	Het Kruis	Crevice	1	46.63	2.36	-2.76	0.68	43.23	0.57	0.42	2.25	NA
12/1/2019 19:59	24.627	C	Te1	p1	Het Kruis	Crevice	1	46.63	2.36	-2.76	0.68	43.23	0.57	0.42	2.25	NA
12/1/2019 20:59	24.627	C	Te1	p1	Het Kruis	Crevice	1	46.63	2.36	-2.76	0.68	43.23	0.57	0.42	2.25	NA
12/1/2019 21:59	24.627	C	Te1	p1	Het Kruis	Crevice	1	46.63	2.36	-2.76	0.68	43.23	0.57	0.42	2.25	NA
12/1/2019 22:59	24.627	C	Te1	p1	Het Kruis	Crevice	1	46.63	2.36	-2.76	0.68	43.23	0.57	0.42	2.25	NA
12/1/2019 23:59	24.126	C	Te1	p1	Het Kruis	Crevice	1	46.63	2.36	-2.76	0.68	43.23	0.57	0.42	2.25	NA
13/1/2019 0:59	24.627	C	Te1	p1	Het Kruis	Crevice	1	46.63	2.36	-2.76	0.68	43.23	0.57	0.42	2.25	NA
13/1/2019 1:59	24.126	C	Te1	p1	Het Kruis	Crevice	1	46.63	2.36	-2.76	0.68	43.23	0.57	0.42	2.25	NA
13/1/2019 2:59	24.126	C	Te1	p1	Het Kruis	Crevice	1	46.63	2.36	-2.76	0.68	43.23	0.57	0.42	2.25	NA
13/1/2019 3:59	24.126	C	Te1	p1	Het Kruis	Crevice	1	46.63	2.36	-2.76	0.68	43.23	0.57	0.42	2.25	NA
13/1/2019 4:59	23.626	C	Te1	p1	Het Kruis	Crevice	1	46.63	2.36	-2.76	0.68	43.23	0.57	0.42	2.25	NA
13/1/2019 5:59	23.626	C	Te1	p1	Het Kruis	Crevice	1	46.63	2.36	-2.76	0.68	43.23	0.57	0.42	2.25	NA
13/1/2019 6:59	23.126	C	Te1	p1	Het Kruis	Crevice	1	46.63	2.36	-2.76	0.68	43.23	0.57	0.42	2.25	NA
13/1/2019 7:59	23.126	C	Te1	p1	Het Kruis	Crevice	1	46.63	2.36	-2.76	0.68	43.23	0.57	0.42	2.25	NA
13/1/2019 8:59	23.126	C	Te1	p1	Het Kruis	Crevice	1	46.63	2.36	-2.76	0.68	43.23	0.57	0.42	2.25	NA
13/1/2019 9:59	23.126	C	Te1	p1	Het Kruis	Crevice	1	46.63	2.36	-2.76	0.68	43.23	0.57	0.42	2.25	NA
13/1/2019 10:59	23.626	C	Te1	p1	Het Kruis	Crevice	1	46.63	2.36	-2.76	0.68	43.23	0.57	0.42	2.25	NA
13/1/2019 11:59	23.626	C	Te1	p1	Het Kruis	Crevice	1	46.63	2.36	-2.76	0.68	43.23	0.57	0.42	2.25	NA
13/1/2019 12:59	24.126	C	Te1	p1	Het Kruis	Crevice	1	46.63	2.36	-2.76	0.68	43.23	0.57	0.42	2.25	NA
13/1/2019 13:59	24.627	C	Te1	p1	Het Kruis	Crevice	1	46.63	2.36	-2.76	0.68	43.23	0.57	0.42	2.25	NA
13/1/2019 14:59	25.127	C	Te1	p1	Het Kruis	Crevice	1	46.63	2.36	-2.76	0.68	43.23	0.57	0.42	2.25	NA
13/1/2019 15:59	25.627	C	Te1	p1	Het Kruis	Crevice	1	46.63	2.36	-2.76	0.68	43.23	0.57	0.42	2.25	NA
13/1/2019 16:59	26.127	C	Te1	p1	Het Kruis	Crevice	1	46.63	2.36	-2.76	0.68	43.23	0.57	0.42	2.25	NA
13/1/2019 17:59	26.127	C	Te1	p1	Het Kruis	Crevice	1	46.63	2.36	-2.76	0.68	43.23	0.57	0.42	2.25	NA
13/1/2019 18:59	26.127	C	Te1	p1	Het Kruis	Crevice	1	46.63	2.36	-2.76	0.68	43.23	0.57	0.42	2.25	NA
13/1/2019 19:59	26.127	C	Te1	p1	Het Kruis	Crevice	1	46.63	2.36	-2.76	0.68	43.23	0.57	0.42	2.25	NA
13/1/2019 20:59	26.627	C	Te1	p1	Het Kruis	Crevice	1	46.63	2.36	-2.76	0.68	43.23	0.57	0.42	2.25	NA
13/1/2019 21:59	26.627	C	Te1	p1	Het Kruis	Crevice	1	46.63	2.36	-2.76	0.68	43.23	0.57	0.42	2.25	NA
13/1/2019 22:59	26.627	C	Te1	p1	Het Kruis	Crevice	1	46.63	2.36	-2.76	0.68	43.23	0.57	0.42	2.25	NA
13/1/2019 23:59	26.627	C	Te1	p1	Het Kruis	Crevice	1	46.63	2.36	-2.76	0.68	43.23	0.57	0.42	2.25	NA
14/1/2019 0:59	26.127	C	Te1	p1	Het Kruis	Crevice	1	46.63	2.36	-2.76	0.68	43.23	0.57	0.42	2.25	NA
14/1/2019 1:59	26.127	C	Te1	p1	Het Kruis	Crevice	1	46.63	2.36	-2.76	0.68	43.23	0.57	0.42	2.25	NA
14/1/2019 2:59	25.627	C	Te1	p1	Het Kruis	Crevice	1	46.63	2.36	-2.76	0.68	43.23	0.57	0.42	2.25	NA
14/1/2019 3:59	25.627	C	Te1	p1	Het Kruis	Crevice	1	46.63	2.36	-2.76	0.68	43.23	0.57	0.42	2.25	NA
14/1/2019 4:59	25.127	C	Te1	p1	Het Kruis	Crevice	1	46.63	2.36	-2.76	0.68	43.23	0.57	0.42	2.25	NA
14/1/2019 5:59	25.127	C	Te1	p1	Het Kruis	Crevice	1	46.63	2.36	-2.76	0.68	43.23	0.57	0.42	2.25	NA
14/1/2019 6:59	24.627	C	Te1	p1	Het Kruis	Crevice	1	46.63	2.36	-2.76	0.68	43.23	0.57	0.42	2.25	NA
14/1/2019 7:59	24.627	C	Te1	p1	Het Kruis	Crevice	1	46.63	2.36	-2.76	0.68	43.23	0.57	0.42	2.25	NA
14/1/2019 8:59	24.627	C	Te1	p1	Het Kruis	Crevice	1	46.63	2.36	-2.76	0.68	43.23	0.57	0.42	2.25	NA
14/1/2019 9:59	24.627	C	Te1	p1	Het Kruis	Crevice	1	46.63	2.36	-2.76	0.68	43.23	0.57	0.42	2.25	NA
14/1/2019 10:59	24.627	C	Te1	p1	Het Kruis	Crevice	1	46.63	2.36	-2.76	0.68	43.23	0.57	0.42	2.25	NA
14/1/2019 11:59	25.127	C	Te1	p1	Het Kruis	Crevice	1	46.63	2.36	-2.76	0.68	43.23	0.57	0.42	2.25	NA
14/1/2019 12:59	25.627	C	Te1	p1	Het Kruis	Crevice	1	46.63	2.36	-2.76	0.68	43.23	0.57	0.42	2.25	NA
14/1/2019 13:59	26.127	C	Te1	p1	Het Kruis	Crevice	1	46.63	2.36	-2.76	0.68	43.23	0.57	0.42	2.25	NA
14/1/2019 14:59	26.627	C	Te1	p1	Het Kruis	Crevice	1	46.63	2.36	-2.76	0.68	43.23	0.57	0.42	2.25	NA
14/1/2019 15:59	27.127	C	Te1	p1	Het Kruis	Crevice	1	46.63	2.36	-2.76	0.68	43.23	0.57	0.42	2.25	NA
14/1/2019 16:59	28.126	C	Te1	p1	Het Kruis	Crevice	1	46.63	2.36	-2.76	0.68	43.23	0.57	0.42	2.25	NA
14/1/2019 17:59	28.126	C	Te1	p1	Het Kruis	Crevice	1	46.63	2.36	-2.76	0.68	43.23	0.57	0.42	2.25	NA
14/1/2019 18:59	28.126	C	Te1	p1	Het Kruis	Crevice	1	46.63	2.36	-2.76	0.68	43.23	0.57	0.42	2.25	NA
14/1/2019 19:59	28.626	C	Te1	p1	Het Kruis	Crevice	1	46.63	2.36	-2.76	0.68	43.23	0.57	0.42	2.25	NA
14/1/2019 20:59	28.626	C	Te1	p1	Het Kruis	Crevice	1	46.63	2.36	-2.76	0.68	43.23	0.57	0.42	2.25	NA
14/1/2019 21:59	28.126	C	Te1	p1	Het Kruis	Crevice	1	46.63	2.36	-2.76	0.68	43.23	0.57	0.42	2.25	NA
14/1/2019 22:59	28.126	C	Te1	p1	Het Kruis	Crevice	1	46.63	2.36	-2.76	0.68	43.23	0.57	0.42	2.25	NA
14/1/2019 23:59	28.126	C	Te1	p1	Het Kruis	Crevice	1	46.63	2.36	-2.76	0.68	43.23	0.57	0.42	2.25	NA
15/1/2019 0:59	27.627	C	Te1	p1	Het Kruis	Crevice	1	46.63	2.36	-2.76	0.68	43.23	0.57	0.42	2.25	NA
15/1/2019 1:59	27.127	C	Te1	p1	Het Kruis	Crevice	1	46.63	2.36	-2.76	0.68	43.23	0.57	0.42	2.25	NA
15/1/2019 2:59	27.127	C	Te1	p1	Het Kruis	Crevice	1	46.63	2.36	-2.76	0.68	43.23	0.57	0.42	2.25	NA
15/1/2019 3:59	26.627	C	Te1	p1	Het Kruis	Crevice	1	46.63	2.36	-2.76	0.68	43.23	0.57	0.42	2.25	NA
15/1/2019 4:59	26.627	C	Te1	p1	Het Kruis	Crevice	1	46.63	2.36	-2.76	0.68	43.23	0.57	0.42	2.25	NA
15/1/2019 5:59	26.127	C	Te1	p1	Het Kruis	Crevice	1	46.63	2.36	-2.76	0.68	43.23	0.57	0.42	2.25	NA
15/1/2019 6:59	26.127	C	Te1	p1	Het Kruis	Crevice	1	46.63	2.36	-2.76	0.68	43.23	0.57	0.42	2.25	NA
15/1/2019 7:59	26.127	C	Te1	p1	Het Kruis	Crevice	1	46.63	2.36	-2.76	0.68	43.23	0.57	0.42	2.25	NA
15/1/2019 8:59	25.627	C	Te1	p1	Het Kruis	Crevice	1	46.63	2.36	-2.76	0.68	43.23	0.57	0.42	2.25	NA
15/1/2019 9:59	25.627	C	Te1	p1	Het Kruis	Crevice	1	46.63	2.36	-2.76	0.68	43.23	0.57	0.42	2.25	NA
15/1/2019 10:59	25.627	C	Te1	p1	Het Kruis	Crevice	1	46.63	2.36	-2.76	0.68	43.23	0.57	0.42	2.25	NA
15/1/2019 11:59	26.127	C	Te1	p1	Het Kruis	Crevice	1	46.63	2.36	-2.76	0.68	43.23	0.57	0.42	2.25	NA
15/1/2019 12:59	26.627	C	Te1	p1	Het Kruis	Crevice	1	46.63	2.36	-2.76	0.68	43.23	0.57	0.42	2.25	NA
15/1/2019 13:59	27.127	C	Te1	p1	Het Kruis	Crevice	1	46.63	2.36	-2.76	0.68	43.23	0.57	0.42	2.25	NA
15/1/2019 14:59	27.627	C	Te1	p1	Het Kruis	Crevice	1	46.63	2.36	-2.76	0.68	43.23	0.57	0.42	2.25	NA
15/1/2019 15:59	28.626	C	Te1	p1	Het Kruis	Crevice	1	46.63	2.36	-2.76	0.68	43.23	0.57	0.42	2.25	NA
15/1/2019 16:59	29.125	C	Te1	p1	Het Kruis	Crevice	1	46.63	2.36	-2.76	0.68	43.23	0.57	0.42	2.25	NA
15/1/2019 17:59	29.125	C	Te1	p1	Het Kruis	Crevice	1	46.63	2.36	-2.76	0.68	43.23	0.57	0.42	2.25	NA
15/1/2019 18:59	29.625	C	Te1	p1	Het Kruis	Crevice	1	46.63	2.36	-2.76	0.68	43.23	0.57	0.42	2.25	NA
15/1/2019 19:59	29.625	C	Te1	p1	Het Kruis	Crevice	1	46.63	2.36	-2.76	0.68	43.23	0.57	0.42	2.25	NA
15/1/2019 20:59	29.625	C	Te1	p1	Het Kruis	Crevice	1	46.63	2.36	-2.76	0.68	43.23	0.57	0.42	2.25	NA
15/1/2019 21:59	29.625	C	Te1	p1	Het Kruis	Crevice	1	46.63	2.36	-2.76	0.68	43.23	0.57	0.42	2.25	NA
15/1/2019 22:59	29.625	C	Te1	p1	Het Kruis	Crevice	1	46.63	2.36	-2.76	0.68	43.23	0.57	0.42	2.25	NA
15/1/2019 23:59	29.625	C	Te1	p1	Het Kruis	Crevice	1	46.63	2.36	-2.76	0.68	43.23	0.57	0.42	2.25	NA
16/1/2019 0:59	29.125	C	Te1	p1	Het Kruis	Crevice	1	46.63	2.36	-2.76	0.68	43.23	0.57	0.42	2.25	NA
16/1/2019 1:59	28.626	C	Te1	p1	Het Kruis	Crevice	1	46.63	2.36	-2.76	0.68	43.23	0.57	0.42	2.25	NA
16/1/2019 2:59	28.626	C	Te1	p1	Het Kruis	Crevice	1	46.63	2.36	-2.76	0.68	43.23	0.57	0.42	2.25	NA
16/1/2019 3:59	28.126	C	Te1	p1	Het Kruis	Crevice	1	46.63	2.36	-2.76	0.68	43.23	0.57	0.42	2.25	NA
16/1/2019 4:59	27.627	C	Te1	p1	Het Kruis	Crevice	1	46.63	2.36	-2.76	0.68	43.23	0.57	0.42	2.25	NA
16/1/2019 5:59	27.627	C	Te1	p1	Het Kruis	Crevice	1	46.63	2.36	-2.76	0.68	43.23	0.57	0.42	2.25	NA
16/1/2019 6:59	27.627	C	Te1	p1	Het Kruis	Crevice	1	46.63	2.36	-2.76	0.68	43.23	0.57	0.42	2.25	NA
16/1/2019 7:59	27.627	C	Te1	p1	Het Kruis	Crevice	1	46.63	2.36	-2.76	0.68	43.23	0.57	0.42	2.25	NA
16/1/2019 8:59	27.127	C	Te1	p1	Het Kruis	Crevice	1	46.63	2.36	-2.76	0.68	43.23	0.57	0.42	2.25	NA
16/1/2019 9:59	27.627	C	Te1	p1	Het Kruis	Crevice	1	46.63	2.36	-2.76	0.68	43.23	0.57	0.42	2.25	NA
16/1/2019 10:59	27.627	C	Te1	p1	Het Kruis	Crevice	1	46.63	2.36	-2.76	0.68	43.23	0.57	0.42	2.25	NA
16/1/2019 11:59	28.126	C	Te1	p1	Het Kruis	Crevice	1	46.63	2.36	-2.76	0.68	43.23	0.57	0.42	2.25	NA
16/1/2019 12:59	28.626	C	Te1	p1	Het Kruis	Crevice	1	46.63	2.36	-2.76	0.68	43.23	0.57	0.42	2.25	NA
16/1/2019 13:59	29.125	C	Te1	p1	Het Kruis	Crevice	1	46.63	2.36	-2.76	0.68	43.23	0.57	0.42	2.25	NA
16/1/2019 14:59	29.625	C	Te1	p1	Het Kruis	Crevice	1	46.63	2.36	-2.76	0.68	43.23	0.57	0.42	2.25	NA
16/1/2019 15:59	30.124	C	Te1	p1	Het Kruis	Crevice	1	46.63	2.36	-2.76	0.68	43.23	0.57	0.42	2.25	NA
16/1/2019 16:59	30.623	C	Te1	p1	Het Kruis	Crevice	1	46.63	2.36	-2.76	0.68	43.23	0.57	0.42	2.25	NA
16/1/2019 17:59	30.623	C	Te1	p1	Het Kruis	Crevice	1	46.63	2.36	-2.76	0.68	43.23	0.57	0.42	2.25	NA
16/1/2019 18:59	30.623	C	Te1	p1	Het Kruis	Crevice	1	46.63	2.36	-2.76	0.68	43.23	0.57	0.42	2.25	NA
16/1/2019 19:59	31.123	C	Te1	p1	Het Kruis	Crevice	1	46.63	2.36	-2.76	0.68	43.23	0.57	0.42	2.25	NA
16/1/2019 20:59	31.123	C	Te1	p1	Het Kruis	Crevice	1	46.63	2.36	-2.76	0.68	43.23	0.57	0.42	2.25	NA
16/1/2019 21:59	31.123	C	Te1	p1	Het Kruis	Crevice	1	46.63	2.36	-2.76	0.68	43.23	0.57	0.42	2.25	NA
16/1/2019 22:59	30.623	C	Te1	p1	Het Kruis	Crevice	1	46.63	2.36	-2.76	0.68	43.23	0.57	0.42	2.25	NA
16/1/2019 23:59	30.623	C	Te1	p1	Het Kruis	Crevice	1	46.63	2.36	-2.76	0.68	43.23	0.57	0.42	2.25	NA
17/1/2019 0:59	30.124	C	Te1	p1	Het Kruis	Crevice	1	46.63	2.36	-2.76	0.68	43.23	0.57	0.42	2.25	NA
17/1/2019 1:59	30.124	C	Te1	p1	Het Kruis	Crevice	1	46.63	2.36	-2.76	0.68	43.23	0.57	0.42	2.25	NA
17/1/2019 2:59	29.625	C	Te1	p1	Het Kruis	Crevice	1	46.63	2.36	-2.76	0.68	43.23	0.57	0.42	2.25	NA
17/1/2019 3:59	29.125	C	Te1	p1	Het Kruis	Crevice	1	46.63	2.36	-2.76	0.68	43.23	0.57	0.42	2.25	NA
17/1/2019 4:59	29.125	C	Te1	p1	Het Kruis	Crevice	1	46.63	2.36	-2.76	0.68	43.23	0.57	0.42	2.25	NA
17/1/2019 5:59	29.125	C	Te1	p1	Het Kruis	Crevice	1	46.63	2.36	-2.76	0.68	43.23	0.57	0.42	2.25	NA
17/1/2019 6:59	28.626	C	Te1	p1	Het Kruis	Crevice	1	46.63	2.36	-2.76	0.68	43.23	0.57	0.42	2.25	NA
17/1/2019 7:59	28.126	C	Te1	p1	Het Kruis	Crevice	1	46.63	2.36	-2.76	0.68	43.23	0.57	0.42	2.25	NA
17/1/2019 8:59	27.127	C	Te1	p1	Het Kruis	Crevice	1	46.63	2.36	-2.76	0.68	43.23	0.57	0.42	2.25	NA
17/1/2019 9:59	26.627	C	Te1	p1	Het Kruis	Crevice	1	46.63	2.36	-2.76	0.68	43.23	0.57	0.42	2.25	NA
17/1/2019 10:59	27.127	C	Te1	p1	Het Kruis	Crevice	1	46.63	2.36	-2.76	0.68	43.23	0.57	0.42	2.25	NA
17/1/2019 11:59	27.127	C	Te1	p1	Het Kruis	Crevice	1	46.63	2.36	-2.76	0.68	43.23	0.57	0.42	2.25	NA
17/1/2019 12:59	27.627	C	Te1	p1	Het Kruis	Crevice	1	46.63	2.36	-2.76	0.68	43.23	0.57	0.42	2.25	NA
17/1/2019 13:59	28.126	C	Te1	p1	Het Kruis	Crevice	1	46.63	2.36	-2.76	0.68	43.23	0.57	0.42	2.25	NA
17/1/2019 14:59	28.126	C	Te1	p1	Het Kruis	Crevice	1	46.63	2.36	-2.76	0.68	43.23	0.57	0.42	2.25	NA
17/1/2019 15:59	28.626	C	Te1	p1	Het Kruis	Crevice	1	46.63	2.36	-2.76	0.68	43.23	0.57	0.42	2.25	NA
17/1/2019 16:59	28.626	C	Te1	p1	Het Kruis	Crevice	1	46.63	2.36	-2.76	0.68	43.23	0.57	0.42	2.25	NA
17/1/2019 17:59	28.626	C	Te1	p1	Het Kruis	Crevice	1	46.63	2.36	-2.76	0.68	43.23	0.57	0.42	2.25	NA
17/1/2019 18:59	28.626	C	Te1	p1	Het Kruis	Crevice	1	46.63	2.36	-2.76	0.68	43.23	0.57	0.42	2.25	NA
17/1/2019 19:59	29.125	C	Te1	p1	Het Kruis	Crevice	1	46.63	2.36	-2.76	0.68	43.23	0.57	0.42	2.25	NA
17/1/2019 20:59	28.626	C	Te1	p1	Het Kruis	Crevice	1	46.63	2.36	-2.76	0.68	43.23	0.57	0.42	2.25	NA
17/1/2019 21:59	28.626	C	Te1	p1	Het Kruis	Crevice	1	46.63	2.36	-2.76	0.68	43.23	0.57	0.42	2.25	NA
17/1/2019 22:59	29.125	C	Te1	p1	Het Kruis	Crevice	1	46.63	2.36	-2.76	0.68	43.23	0.57	0.42	2.25	NA
17/1/2019 23:59	28.626	C	Te1	p1	Het Kruis	Crevice	1	46.63	2.36	-2.76	0.68	43.23	0.57	0.42	2.25	NA
18/1/2019 0:59	28.126	C	Te1	p1	Het Kruis	Crevice	1	46.63	2.36	-2.76	0.68	43.23	0.57	0.42	2.25	NA
18/1/2019 1:59	28.626	C	Te1	p1	Het Kruis	Crevice	1	46.63	2.36	-2.76	0.68	43.23	0.57	0.42	2.25	NA
18/1/2019 2:59	28.126	C	Te1	p1	Het Kruis	Crevice	1	46.63	2.36	-2.76	0.68	43.23	0.57	0.42	2.25	NA
18/1/2019 3:59	28.126	C	Te1	p1	Het Kruis	Crevice	1	46.63	2.36	-2.76	0.68	43.23	0.57	0.42	2.25	NA
18/1/2019 4:59	26.627	C	Te1	p1	Het Kruis	Crevice	1	46.63	2.36	-2.76	0.68	43.23	0.57	0.42	2.25	NA
18/1/2019 5:59	26.627	C	Te1	p1	Het Kruis	Crevice	1	46.63	2.36	-2.76	0.68	43.23	0.57	0.42	2.25	NA
18/1/2019 6:59	26.627	C	Te1	p1	Het Kruis	Crevice	1	46.63	2.36	-2.76	0.68	43.23	0.57	0.42	2.25	NA
18/1/2019 7:59	26.627	C	Te1	p1	Het Kruis	Crevice	1	46.63	2.36	-2.76	0.68	43.23	0.57	0.42	2.25	NA
18/1/2019 8:59	26.127	C	Te1	p1	Het Kruis	Crevice	1	46.63	2.36	-2.76	0.68	43.23	0.57	0.42	2.25	NA
18/1/2019 9:59	25.627	C	Te1	p1	Het Kruis	Crevice	1	46.63	2.36	-2.76	0.68	43.23	0.57	0.42	2.25	NA
18/1/2019 10:59	26.127	C	Te1	p1	Het Kruis	Crevice	1	46.63	2.36	-2.76	0.68	43.23	0.57	0.42	2.25	NA
18/1/2019 11:59	26.127	C	Te1	p1	Het Kruis	Crevice	1	46.63	2.36	-2.76	0.68	43.23	0.57	0.42	2.25	NA
18/1/2019 12:59	25.627	C	Te1	p1	Het Kruis	Crevice	1	46.63	2.36	-2.76	0.68	43.23	0.57	0.42	2.25	NA
18/1/2019 13:59	25.627	C	Te1	p1	Het Kruis	Crevice	1	46.63	2.36	-2.76	0.68	43.23	0.57	0.42	2.25	NA
18/1/2019 14:59	25.627	C	Te1	p1	Het Kruis	Crevice	1	46.63	2.36	-2.76	0.68	43.23	0.57	0.42	2.25	NA
18/1/2019 15:59	26.127	C	Te1	p1	Het Kruis	Crevice	1	46.63	2.36	-2.76	0.68	43.23	0.57	0.42	2.25	NA
18/1/2019 16:59	26.127	C	Te1	p1	Het Kruis	Crevice	1	46.63	2.36	-2.76	0.68	43.23	0.57	0.42	2.25	NA
18/1/2019 17:59	26.127	C	Te1	p1	Het Kruis	Crevice	1	46.63	2.36	-2.76	0.68	43.23	0.57	0.42	2.25	NA
18/1/2019 18:59	26.127	C	Te1	p1	Het Kruis	Crevice	1	46.63	2.36	-2.76	0.68	43.23	0.57	0.42	2.25	NA
18/1/2019 19:59	26.127	C	Te1	p1	Het Kruis	Crevice	1	46.63	2.36	-2.76	0.68	43.23	0.57	0.42	2.25	NA
18/1/2019 20:59	26.127	C	Te1	p1	Het Kruis	Crevice	1	46.63	2.36	-2.76	0.68	43.23	0.57	0.42	2.25	NA
18/1/2019 21:59	26.127	C	Te1	p1	Het Kruis	Crevice	1	46.63	2.36	-2.76	0.68	43.23	0.57	0.42	2.25	NA
18/1/2019 22:59	25.627	C	Te1	p1	Het Kruis	Crevice	1	46.63	2.36	-2.76	0.68	43.23	0.57	0.42	2.25	NA
18/1/2019 23:59	25.627	C	Te1	p1	Het Kruis	Crevice	1	46.63	2.36	-2.76	0.68	43.23	0.57	0.42	2.25	NA
19/1/2019 0:59	25.127	C	Te1	p1	Het Kruis	Crevice	1	46.63	2.36	-2.76	0.68	43.23	0.57	0.42	2.25	NA
19/1/2019 1:59	24.627	C	Te1	p1	Het Kruis	Crevice	1	46.63	2.36	-2.76	0.68	43.23	0.57	0.42	2.25	NA
19/1/2019 2:59	24.627	C	Te1	p1	Het Kruis	Crevice	1	46.63	2.36	-2.76	0.68	43.23	0.57	0.42	2.25	NA
19/1/2019 3:59	24.627	C	Te1	p1	Het Kruis	Crevice	1	46.63	2.36	-2.76	0.68	43.23	0.57	0.42	2.25	NA
19/1/2019 4:59	24.126	C	Te1	p1	Het Kruis	Crevice	1	46.63	2.36	-2.76	0.68	43.23	0.57	0.42	2.25	NA
19/1/2019 5:59	23.626	C	Te1	p1	Het Kruis	Crevice	1	46.63	2.36	-2.76	0.68	43.23	0.57	0.42	2.25	NA
19/1/2019 6:59	23.626	C	Te1	p1	Het Kruis	Crevice	1	46.63	2.36	-2.76	0.68	43.23	0.57	0.42	2.25	NA
19/1/2019 7:59	23.126	C	Te1	p1	Het Kruis	Crevice	1	46.63	2.36	-2.76	0.68	43.23	0.57	0.42	2.25	NA
19/1/2019 8:59	23.126	C	Te1	p1	Het Kruis	Crevice	1	46.63	2.36	-2.76	0.68	43.23	0.57	0.42	2.25	NA
19/1/2019 9:59	23.126	C	Te1	p1	Het Kruis	Crevice	1	46.63	2.36	-2.76	0.68	43.23	0.57	0.42	2.25	NA
19/1/2019 10:59	23.626	C	Te1	p1	Het Kruis	Crevice	1	46.63	2.36	-2.76	0.68	43.23	0.57	0.42	2.25	NA
19/1/2019 11:59	23.626	C	Te1	p1	Het Kruis	Crevice	1	46.63	2.36	-2.76	0.68	43.23	0.57	0.42	2.25	NA
19/1/2019 12:59	24.126	C	Te1	p1	Het Kruis	Crevice	1	46.63	2.36	-2.76	0.68	43.23	0.57	0.42	2.25	NA
19/1/2019 13:59	24.627	C	Te1	p1	Het Kruis	Crevice	1	46.63	2.36	-2.76	0.68	43.23	0.57	0.42	2.25	NA
19/1/2019 14:59	25.627	C	Te1	p1	Het Kruis	Crevice	1	46.63	2.36	-2.76	0.68	43.23	0.57	0.42	2.25	NA
19/1/2019 15:59	26.127	C	Te1	p1	Het Kruis	Crevice	1	46.63	2.36	-2.76	0.68	43.23	0.57	0.42	2.25	NA
19/1/2019 16:59	26.627	C	Te1	p1	Het Kruis	Crevice	1	46.63	2.36	-2.76	0.68	43.23	0.57	0.42	2.25	NA
19/1/2019 17:59	27.127	C	Te1	p1	Het Kruis	Crevice	1	46.63	2.36	-2.76	0.68	43.23	0.57	0.42	2.25	NA
19/1/2019 18:59	27.627	C	Te1	p1	Het Kruis	Crevice	1	46.63	2.36	-2.76	0.68	43.23	0.57	0.42	2.25	NA
19/1/2019 19:59	27.627	C	Te1	p1	Het Kruis	Crevice	1	46.63	2.36	-2.76	0.68	43.23	0.57	0.42	2.25	NA
19/1/2019 20:59	27.127	C	Te1	p1	Het Kruis	Crevice	1	46.63	2.36	-2.76	0.68	43.23	0.57	0.42	2.25	NA
19/1/2019 21:59	27.627	C	Te1	p1	Het Kruis	Crevice	1	46.63	2.36	-2.76	0.68	43.23	0.57	0.42	2.25	NA
19/1/2019 22:59	27.627	C	Te1	p1	Het Kruis	Crevice	1	46.63	2.36	-2.76	0.68	43.23	0.57	0.42	2.25	NA
19/1/2019 23:59	27.127	C	Te1	p1	Het Kruis	Crevice	1	46.63	2.36	-2.76	0.68	43.23	0.57	0.42	2.25	NA
20/1/2019 0:59	26.627	C	Te1	p1	Het Kruis	Crevice	1	46.63	2.36	-2.76	0.68	43.23	0.57	0.42	2.25	NA
20/1/2019 1:59	26.627	C	Te1	p1	Het Kruis	Crevice	1	46.63	2.36	-2.76	0.68	43.23	0.57	0.42	2.25	NA
20/1/2019 2:59	26.127	C	Te1	p1	Het Kruis	Crevice	1	46.63	2.36	-2.76	0.68	43.23	0.57	0.42	2.25	NA
20/1/2019 3:59	25.627	C	Te1	p1	Het Kruis	Crevice	1	46.63	2.36	-2.76	0.68	43.23	0.57	0.42	2.25	NA
20/1/2019 4:59	25.627	C	Te1	p1	Het Kruis	Crevice	1	46.63	2.36	-2.76	0.68	43.23	0.57	0.42	2.25	NA
20/1/2019 5:59	25.127	C	Te1	p1	Het Kruis	Crevice	1	46.63	2.36	-2.76	0.68	43.23	0.57	0.42	2.25	NA
20/1/2019 6:59	25.127	C	Te1	p1	Het Kruis	Crevice	1	46.63	2.36	-2.76	0.68	43.23	0.57	0.42	2.25	NA
20/1/2019 7:59	25.127	C	Te1	p1	Het Kruis	Crevice	1	46.63	2.36	-2.76	0.68	43.23	0.57	0.42	2.25	NA
20/1/2019 8:59	25.127	C	Te1	p1	Het Kruis	Crevice	1	46.63	2.36	-2.76	0.68	43.23	0.57	0.42	2.25	NA
20/1/2019 9:59	25.127	C	Te1	p1	Het Kruis	Crevice	1	46.63	2.36	-2.76	0.68	43.23	0.57	0.42	2.25	NA
20/1/2019 10:59	25.627	C	Te1	p1	Het Kruis	Crevice	1	46.63	2.36	-2.76	0.68	43.23	0.57	0.42	2.25	NA
20/1/2019 11:59	26.127	C	Te1	p1	Het Kruis	Crevice	1	46.63	2.36	-2.76	0.68	43.23	0.57	0.42	2.25	NA
20/1/2019 12:59	26.627	C	Te1	p1	Het Kruis	Crevice	1	46.63	2.36	-2.76	0.68	43.23	0.57	0.42	2.25	NA
20/1/2019 13:59	27.127	C	Te1	p1	Het Kruis	Crevice	1	46.63	2.36	-2.76	0.68	43.23	0.57	0.42	2.25	NA
20/1/2019 14:59	27.627	C	Te1	p1	Het Kruis	Crevice	1	46.63	2.36	-2.76	0.68	43.23	0.57	0.42	2.25	NA
20/1/2019 15:59	28.626	C	Te1	p1	Het Kruis	Crevice	1	46.63	2.36	-2.76	0.68	43.23	0.57	0.42	2.25	NA
20/1/2019 16:59	29.125	C	Te1	p1	Het Kruis	Crevice	1	46.63	2.36	-2.76	0.68	43.23	0.57	0.42	2.25	NA
20/1/2019 17:59	29.125	C	Te1	p1	Het Kruis	Crevice	1	46.63	2.36	-2.76	0.68	43.23	0.57	0.42	2.25	NA
20/1/2019 18:59	29.625	C	Te1	p1	Het Kruis	Crevice	1	46.63	2.36	-2.76	0.68	43.23	0.57	0.42	2.25	NA
20/1/2019 19:59	29.625	C	Te1	p1	Het Kruis	Crevice	1	46.63	2.36	-2.76	0.68	43.23	0.57	0.42	2.25	NA
20/1/2019 20:59	29.625	C	Te1	p1	Het Kruis	Crevice	1	46.63	2.36	-2.76	0.68	43.23	0.57	0.42	2.25	NA
20/1/2019 21:59	29.625	C	Te1	p1	Het Kruis	Crevice	1	46.63	2.36	-2.76	0.68	43.23	0.57	0.42	2.25	NA
20/1/2019 22:59	29.625	C	Te1	p1	Het Kruis	Crevice	1	46.63	2.36	-2.76	0.68	43.23	0.57	0.42	2.25	NA
20/1/2019 23:59	29.625	C	Te1	p1	Het Kruis	Crevice	1	46.63	2.36	-2.76	0.68	43.23	0.57	0.42	2.25	NA
21/1/2019 0:59	29.125	C	Te1	p1	Het Kruis	Crevice	1	46.63	2.36	-2.76	0.68	43.23	0.57	0.42	2.25	NA
21/1/2019 1:59	29.125	C	Te1	p1	Het Kruis	Crevice	1	46.63	2.36	-2.76	0.68	43.23	0.57	0.42	2.25	NA
21/1/2019 2:59	28.626	C	Te1	p1	Het Kruis	Crevice	1	46.63	2.36	-2.76	0.68	43.23	0.57	0.42	2.25	NA
21/1/2019 3:59	28.626	C	Te1	p1	Het Kruis	Crevice	1	46.63	2.36	-2.76	0.68	43.23	0.57	0.42	2.25	NA
21/1/2019 4:59	28.126	C	Te1	p1	Het Kruis	Crevice	1	46.63	2.36	-2.76	0.68	43.23	0.57	0.42	2.25	NA
21/1/2019 5:59	28.126	C	Te1	p1	Het Kruis	Crevice	1	46.63	2.36	-2.76	0.68	43.23	0.57	0.42	2.25	NA
21/1/2019 6:59	28.126	C	Te1	p1	Het Kruis	Crevice	1	46.63	2.36	-2.76	0.68	43.23	0.57	0.42	2.25	NA
21/1/2019 7:59	28.126	C	Te1	p1	Het Kruis	Crevice	1	46.63	2.36	-2.76	0.68	43.23	0.57	0.42	2.25	NA
21/1/2019 8:59	27.627	C	Te1	p1	Het Kruis	Crevice	1	46.63	2.36	-2.76	0.68	43.23	0.57	0.42	2.25	NA
21/1/2019 9:59	27.627	C	Te1	p1	Het Kruis	Crevice	1	46.63	2.36	-2.76	0.68	43.23	0.57	0.42	2.25	NA
21/1/2019 10:59	28.126	C	Te1	p1	Het Kruis	Crevice	1	46.63	2.36	-2.76	0.68	43.23	0.57	0.42	2.25	NA
21/1/2019 11:59	28.626	C	Te1	p1	Het Kruis	Crevice	1	46.63	2.36	-2.76	0.68	43.23	0.57	0.42	2.25	NA
21/1/2019 12:59	29.125	C	Te1	p1	Het Kruis	Crevice	1	46.63	2.36	-2.76	0.68	43.23	0.57	0.42	2.25	NA
21/1/2019 13:59	29.625	C	Te1	p1	Het Kruis	Crevice	1	46.63	2.36	-2.76	0.68	43.23	0.57	0.42	2.25	NA
21/1/2019 14:59	30.124	C	Te1	p1	Het Kruis	Crevice	1	46.63	2.36	-2.76	0.68	43.23	0.57	0.42	2.25	NA
21/1/2019 15:59	30.623	C	Te1	p1	Het Kruis	Crevice	1	46.63	2.36	-2.76	0.68	43.23	0.57	0.42	2.25	NA
21/1/2019 16:59	31.123	C	Te1	p1	Het Kruis	Crevice	1	46.63	2.36	-2.76	0.68	43.23	0.57	0.42	2.25	NA
21/1/2019 17:59	30.623	C	Te1	p1	Het Kruis	Crevice	1	46.63	2.36	-2.76	0.68	43.23	0.57	0.42	2.25	NA
21/1/2019 18:59	31.123	C	Te1	p1	Het Kruis	Crevice	1	46.63	2.36	-2.76	0.68	43.23	0.57	0.42	2.25	NA
21/1/2019 19:59	31.123	C	Te1	p1	Het Kruis	Crevice	1	46.63	2.36	-2.76	0.68	43.23	0.57	0.42	2.25	NA
21/1/2019 20:59	31.123	C	Te1	p1	Het Kruis	Crevice	1	46.63	2.36	-2.76	0.68	43.23	0.57	0.42	2.25	NA
21/1/2019 21:59	31.123	C	Te1	p1	Het Kruis	Crevice	1	46.63	2.36	-2.76	0.68	43.23	0.57	0.42	2.25	NA
21/1/2019 22:59	30.623	C	Te1	p1	Het Kruis	Crevice	1	46.63	2.36	-2.76	0.68	43.23	0.57	0.42	2.25	NA
21/1/2019 23:59	30.623	C	Te1	p1	Het Kruis	Crevice	1	46.63	2.36	-2.76	0.68	43.23	0.57	0.42	2.25	NA
22/1/2019 0:59	30.124	C	Te1	p1	Het Kruis	Crevice	1	46.63	2.36	-2.76	0.68	43.23	0.57	0.42	2.25	NA
22/1/2019 1:59	30.124	C	Te1	p1	Het Kruis	Crevice	1	46.63	2.36	-2.76	0.68	43.23	0.57	0.42	2.25	NA
22/1/2019 2:59	29.625	C	Te1	p1	Het Kruis	Crevice	1	46.63	2.36	-2.76	0.68	43.23	0.57	0.42	2.25	NA
22/1/2019 3:59	29.125	C	Te1	p1	Het Kruis	Crevice	1	46.63	2.36	-2.76	0.68	43.23	0.57	0.42	2.25	NA
22/1/2019 4:59	29.125	C	Te1	p1	Het Kruis	Crevice	1	46.63	2.36	-2.76	0.68	43.23	0.57	0.42	2.25	NA
22/1/2019 5:59	28.626	C	Te1	p1	Het Kruis	Crevice	1	46.63	2.36	-2.76	0.68	43.23	0.57	0.42	2.25	NA
22/1/2019 6:59	28.626	C	Te1	p1	Het Kruis	Crevice	1	46.63	2.36	-2.76	0.68	43.23	0.57	0.42	2.25	NA
22/1/2019 7:59	28.126	C	Te1	p1	Het Kruis	Crevice	1	46.63	2.36	-2.76	0.68	43.23	0.57	0.42	2.25	NA
22/1/2019 8:59	28.126	C	Te1	p1	Het Kruis	Crevice	1	46.63	2.36	-2.76	0.68	43.23	0.57	0.42	2.25	NA
22/1/2019 9:59	28.126	C	Te1	p1	Het Kruis	Crevice	1	46.63	2.36	-2.76	0.68	43.23	0.57	0.42	2.25	NA
22/1/2019 10:59	28.126	C	Te1	p1	Het Kruis	Crevice	1	46.63	2.36	-2.76	0.68	43.23	0.57	0.42	2.25	NA
22/1/2019 11:59	28.126	C	Te1	p1	Het Kruis	Crevice	1	46.63	2.36	-2.76	0.68	43.23	0.57	0.42	2.25	NA
22/1/2019 12:59	28.126	C	Te1	p1	Het Kruis	Crevice	1	46.63	2.36	-2.76	0.68	43.23	0.57	0.42	2.25	NA
22/1/2019 13:59	28.626	C	Te1	p1	Het Kruis	Crevice	1	46.63	2.36	-2.76	0.68	43.23	0.57	0.42	2.25	NA
22/1/2019 14:59	29.625	C	Te1	p1	Het Kruis	Crevice	1	46.63	2.36	-2.76	0.68	43.23	0.57	0.42	2.25	NA
22/1/2019 15:59	29.625	C	Te1	p1	Het Kruis	Crevice	1	46.63	2.36	-2.76	0.68	43.23	0.57	0.42	2.25	NA
22/1/2019 16:59	30.124	C	Te1	p1	Het Kruis	Crevice	1	46.63	2.36	-2.76	0.68	43.23	0.57	0.42	2.25	NA
22/1/2019 17:59	30.124	C	Te1	p1	Het Kruis	Crevice	1	46.63	2.36	-2.76	0.68	43.23	0.57	0.42	2.25	NA
22/1/2019 18:59	30.124	C	Te1	p1	Het Kruis	Crevice	1	46.63	2.36	-2.76	0.68	43.23	0.57	0.42	2.25	NA
22/1/2019 19:59	30.623	C	Te1	p1	Het Kruis	Crevice	1	46.63	2.36	-2.76	0.68	43.23	0.57	0.42	2.25	NA
22/1/2019 20:59	30.623	C	Te1	p1	Het Kruis	Crevice	1	46.63	2.36	-2.76	0.68	43.23	0.57	0.42	2.25	NA
22/1/2019 21:59	30.124	C	Te1	p1	Het Kruis	Crevice	1	46.63	2.36	-2.76	0.68	43.23	0.57	0.42	2.25	NA
22/1/2019 22:59	29.125	C	Te1	p1	Het Kruis	Crevice	1	46.63	2.36	-2.76	0.68	43.23	0.57	0.42	2.25	NA
22/1/2019 23:59	29.625	C	Te1	p1	Het Kruis	Crevice	1	46.63	2.36	-2.76	0.68	43.23	0.57	0.42	2.25	NA
23/1/2019 0:59	29.625	C	Te1	p1	Het Kruis	Crevice	1	46.63	2.36	-2.76	0.68	43.23	0.57	0.42	2.25	NA
23/1/2019 1:59	29.125	C	Te1	p1	Het Kruis	Crevice	1	46.63	2.36	-2.76	0.68	43.23	0.57	0.42	2.25	NA
23/1/2019 2:59	28.626	C	Te1	p1	Het Kruis	Crevice	1	46.63	2.36	-2.76	0.68	43.23	0.57	0.42	2.25	NA
23/1/2019 3:59	28.126	C	Te1	p1	Het Kruis	Crevice	1	46.63	2.36	-2.76	0.68	43.23	0.57	0.42	2.25	NA
23/1/2019 4:59	28.126	C	Te1	p1	Het Kruis	Crevice	1	46.63	2.36	-2.76	0.68	43.23	0.57	0.42	2.25	NA
23/1/2019 5:59	27.627	C	Te1	p1	Het Kruis	Crevice	1	46.63	2.36	-2.76	0.68	43.23	0.57	0.42	2.25	NA
23/1/2019 6:59	27.627	C	Te1	p1	Het Kruis	Crevice	1	46.63	2.36	-2.76	0.68	43.23	0.57	0.42	2.25	NA
23/1/2019 7:59	27.127	C	Te1	p1	Het Kruis	Crevice	1	46.63	2.36	-2.76	0.68	43.23	0.57	0.42	2.25	NA
23/1/2019 8:59	27.127	C	Te1	p1	Het Kruis	Crevice	1	46.63	2.36	-2.76	0.68	43.23	0.57	0.42	2.25	NA
23/1/2019 9:59	26.627	C	Te1	p1	Het Kruis	Crevice	1	46.63	2.36	-2.76	0.68	43.23	0.57	0.42	2.25	NA
23/1/2019 10:59	26.627	C	Te1	p1	Het Kruis	Crevice	1	46.63	2.36	-2.76	0.68	43.23	0.57	0.42	2.25	NA
23/1/2019 11:59	27.127	C	Te1	p1	Het Kruis	Crevice	1	46.63	2.36	-2.76	0.68	43.23	0.57	0.42	2.25	NA
23/1/2019 12:59	27.127	C	Te1	p1	Het Kruis	Crevice	1	46.63	2.36	-2.76	0.68	43.23	0.57	0.42	2.25	NA
23/1/2019 13:59	27.627	C	Te1	p1	Het Kruis	Crevice	1	46.63	2.36	-2.76	0.68	43.23	0.57	0.42	2.25	NA
23/1/2019 14:59	28.126	C	Te1	p1	Het Kruis	Crevice	1	46.63	2.36	-2.76	0.68	43.23	0.57	0.42	2.25	NA
23/1/2019 15:59	28.626	C	Te1	p1	Het Kruis	Crevice	1	46.63	2.36	-2.76	0.68	43.23	0.57	0.42	2.25	NA
23/1/2019 16:59	29.125	C	Te1	p1	Het Kruis	Crevice	1	46.63	2.36	-2.76	0.68	43.23	0.57	0.42	2.25	NA
23/1/2019 17:59	29.625	C	Te1	p1	Het Kruis	Crevice	1	46.63	2.36	-2.76	0.68	43.23	0.57	0.42	2.25	NA
23/1/2019 18:59	29.625	C	Te1	p1	Het Kruis	Crevice	1	46.63	2.36	-2.76	0.68	43.23	0.57	0.42	2.25	NA
23/1/2019 19:59	28.626	C	Te1	p1	Het Kruis	Crevice	1	46.63	2.36	-2.76	0.68	43.23	0.57	0.42	2.25	NA
23/1/2019 20:59	28.626	C	Te1	p1	Het Kruis	Crevice	1	46.63	2.36	-2.76	0.68	43.23	0.57	0.42	2.25	NA
23/1/2019 21:59	29.125	C	Te1	p1	Het Kruis	Crevice	1	46.63	2.36	-2.76	0.68	43.23	0.57	0.42	2.25	NA
23/1/2019 22:59	29.125	C	Te1	p1	Het Kruis	Crevice	1	46.63	2.36	-2.76	0.68	43.23	0.57	0.42	2.25	NA
23/1/2019 23:59	29.125	C	Te1	p1	Het Kruis	Crevice	1	46.63	2.36	-2.76	0.68	43.23	0.57	0.42	2.25	NA
24/1/2019 0:59	28.626	C	Te1	p1	Het Kruis	Crevice	1	46.63	2.36	-2.76	0.68	43.23	0.57	0.42	2.25	NA
24/1/2019 1:59	28.126	C	Te1	p1	Het Kruis	Crevice	1	46.63	2.36	-2.76	0.68	43.23	0.57	0.42	2.25	NA
24/1/2019 2:59	27.627	C	Te1	p1	Het Kruis	Crevice	1	46.63	2.36	-2.76	0.68	43.23	0.57	0.42	2.25	NA
24/1/2019 3:59	27.627	C	Te1	p1	Het Kruis	Crevice	1	46.63	2.36	-2.76	0.68	43.23	0.57	0.42	2.25	NA
24/1/2019 4:59	27.127	C	Te1	p1	Het Kruis	Crevice	1	46.63	2.36	-2.76	0.68	43.23	0.57	0.42	2.25	NA
24/1/2019 5:59	26.627	C	Te1	p1	Het Kruis	Crevice	1	46.63	2.36	-2.76	0.68	43.23	0.57	0.42	2.25	NA
24/1/2019 6:59	26.627	C	Te1	p1	Het Kruis	Crevice	1	46.63	2.36	-2.76	0.68	43.23	0.57	0.42	2.25	NA
24/1/2019 7:59	26.627	C	Te1	p1	Het Kruis	Crevice	1	46.63	2.36	-2.76	0.68	43.23	0.57	0.42	2.25	NA
24/1/2019 8:59	26.627	C	Te1	p1	Het Kruis	Crevice	1	46.63	2.36	-2.76	0.68	43.23	0.57	0.42	2.25	NA
24/1/2019 9:59	26.127	C	Te1	p1	Het Kruis	Crevice	1	46.63	2.36	-2.76	0.68	43.23	0.57	0.42	2.25	NA
24/1/2019 10:59	26.127	C	Te1	p1	Het Kruis	Crevice	1	46.63	2.36	-2.76	0.68	43.23	0.57	0.42	2.25	NA
24/1/2019 11:59	26.627	C	Te1	p1	Het Kruis	Crevice	1	46.63	2.36	-2.76	0.68	43.23	0.57	0.42	2.25	NA
24/1/2019 12:59	27.127	C	Te1	p1	Het Kruis	Crevice	1	46.63	2.36	-2.76	0.68	43.23	0.57	0.42	2.25	NA
24/1/2019 13:59	27.627	C	Te1	p1	Het Kruis	Crevice	1	46.63	2.36	-2.76	0.68	43.23	0.57	0.42	2.25	NA
24/1/2019 14:59	28.126	C	Te1	p1	Het Kruis	Crevice	1	46.63	2.36	-2.76	0.68	43.23	0.57	0.42	2.25	NA
24/1/2019 15:59	28.626	C	Te1	p1	Het Kruis	Crevice	1	46.63	2.36	-2.76	0.68	43.23	0.57	0.42	2.25	NA
24/1/2019 16:59	29.625	C	Te1	p1	Het Kruis	Crevice	1	46.63	2.36	-2.76	0.68	43.23	0.57	0.42	2.25	NA
24/1/2019 17:59	29.625	C	Te1	p1	Het Kruis	Crevice	1	46.63	2.36	-2.76	0.68	43.23	0.57	0.42	2.25	NA
24/1/2019 18:59	30.124	C	Te1	p1	Het Kruis	Crevice	1	46.63	2.36	-2.76	0.68	43.23	0.57	0.42	2.25	NA
24/1/2019 19:59	30.124	C	Te1	p1	Het Kruis	Crevice	1	46.63	2.36	-2.76	0.68	43.23	0.57	0.42	2.25	NA
24/1/2019 20:59	30.124	C	Te1	p1	Het Kruis	Crevice	1	46.63	2.36	-2.76	0.68	43.23	0.57	0.42	2.25	NA
24/1/2019 21:59	30.124	C	Te1	p1	Het Kruis	Crevice	1	46.63	2.36	-2.76	0.68	43.23	0.57	0.42	2.25	NA
24/1/2019 22:59	30.124	C	Te1	p1	Het Kruis	Crevice	1	46.63	2.36	-2.76	0.68	43.23	0.57	0.42	2.25	NA
24/1/2019 23:59	29.625	C	Te1	p1	Het Kruis	Crevice	1	46.63	2.36	-2.76	0.68	43.23	0.57	0.42	2.25	NA
25/1/2019 0:59	29.625	C	Te1	p1	Het Kruis	Crevice	1	46.63	2.36	-2.76	0.68	43.23	0.57	0.42	2.25	NA
25/1/2019 1:59	29.125	C	Te1	p1	Het Kruis	Crevice	1	46.63	2.36	-2.76	0.68	43.23	0.57	0.42	2.25	NA
25/1/2019 2:59	29.125	C	Te1	p1	Het Kruis	Crevice	1	46.63	2.36	-2.76	0.68	43.23	0.57	0.42	2.25	NA
25/1/2019 3:59	29.125	C	Te1	p1	Het Kruis	Crevice	1	46.63	2.36	-2.76	0.68	43.23	0.57	0.42	2.25	NA
25/1/2019 4:59	28.626	C	Te1	p1	Het Kruis	Crevice	1	46.63	2.36	-2.76	0.68	43.23	0.57	0.42	2.25	NA
25/1/2019 5:59	28.126	C	Te1	p1	Het Kruis	Crevice	1	46.63	2.36	-2.76	0.68	43.23	0.57	0.42	2.25	NA
25/1/2019 6:59	28.126	C	Te1	p1	Het Kruis	Crevice	1	46.63	2.36	-2.76	0.68	43.23	0.57	0.42	2.25	NA
25/1/2019 7:59	28.126	C	Te1	p1	Het Kruis	Crevice	1	46.63	2.36	-2.76	0.68	43.23	0.57	0.42	2.25	NA
25/1/2019 8:59	27.627	C	Te1	p1	Het Kruis	Crevice	1	46.63	2.36	-2.76	0.68	43.23	0.57	0.42	2.25	NA
25/1/2019 9:59	27.627	C	Te1	p1	Het Kruis	Crevice	1	46.63	2.36	-2.76	0.68	43.23	0.57	0.42	2.25	NA
25/1/2019 10:59	27.627	C	Te1	p1	Het Kruis	Crevice	1	46.63	2.36	-2.76	0.68	43.23	0.57	0.42	2.25	NA
25/1/2019 11:59	27.627	C	Te1	p1	Het Kruis	Crevice	1	46.63	2.36	-2.76	0.68	43.23	0.57	0.42	2.25	NA
25/1/2019 12:59	28.626	C	Te1	p1	Het Kruis	Crevice	1	46.63	2.36	-2.76	0.68	43.23	0.57	0.42	2.25	NA
25/1/2019 13:59	29.125	C	Te1	p1	Het Kruis	Crevice	1	46.63	2.36	-2.76	0.68	43.23	0.57	0.42	2.25	NA
25/1/2019 14:59	29.625	C	Te1	p1	Het Kruis	Crevice	1	46.63	2.36	-2.76	0.68	43.23	0.57	0.42	2.25	NA
25/1/2019 15:59	30.124	C	Te1	p1	Het Kruis	Crevice	1	46.63	2.36	-2.76	0.68	43.23	0.57	0.42	2.25	NA
25/1/2019 16:59	30.623	C	Te1	p1	Het Kruis	Crevice	1	46.63	2.36	-2.76	0.68	43.23	0.57	0.42	2.25	NA
25/1/2019 17:59	31.123	C	Te1	p1	Het Kruis	Crevice	1	46.63	2.36	-2.76	0.68	43.23	0.57	0.42	2.25	NA
25/1/2019 18:59	31.622	C	Te1	p1	Het Kruis	Crevice	1	46.63	2.36	-2.76	0.68	43.23	0.57	0.42	2.25	NA
25/1/2019 19:59	31.622	C	Te1	p1	Het Kruis	Crevice	1	46.63	2.36	-2.76	0.68	43.23	0.57	0.42	2.25	NA
25/1/2019 20:59	31.622	C	Te1	p1	Het Kruis	Crevice	1	46.63	2.36	-2.76	0.68	43.23	0.57	0.42	2.25	NA
25/1/2019 21:59	31.622	C	Te1	p1	Het Kruis	Crevice	1	46.63	2.36	-2.76	0.68	43.23	0.57	0.42	2.25	NA
25/1/2019 22:59	31.123	C	Te1	p1	Het Kruis	Crevice	1	46.63	2.36	-2.76	0.68	43.23	0.57	0.42	2.25	NA
25/1/2019 23:59	31.123	C	Te1	p1	Het Kruis	Crevice	1	46.63	2.36	-2.76	0.68	43.23	0.57	0.42	2.25	NA
26/1/2019 0:59	31.123	C	Te1	p1	Het Kruis	Crevice	1	46.63	2.36	-2.76	0.68	43.23	0.57	0.42	2.25	NA
26/1/2019 1:59	30.623	C	Te1	p1	Het Kruis	Crevice	1	46.63	2.36	-2.76	0.68	43.23	0.57	0.42	2.25	NA
26/1/2019 2:59	30.124	C	Te1	p1	Het Kruis	Crevice	1	46.63	2.36	-2.76	0.68	43.23	0.57	0.42	2.25	NA
26/1/2019 3:59	30.124	C	Te1	p1	Het Kruis	Crevice	1	46.63	2.36	-2.76	0.68	43.23	0.57	0.42	2.25	NA
26/1/2019 4:59	29.625	C	Te1	p1	Het Kruis	Crevice	1	46.63	2.36	-2.76	0.68	43.23	0.57	0.42	2.25	NA
26/1/2019 5:59	29.125	C	Te1	p1	Het Kruis	Crevice	1	46.63	2.36	-2.76	0.68	43.23	0.57	0.42	2.25	NA
26/1/2019 6:59	29.125	C	Te1	p1	Het Kruis	Crevice	1	46.63	2.36	-2.76	0.68	43.23	0.57	0.42	2.25	NA
26/1/2019 7:59	29.125	C	Te1	p1	Het Kruis	Crevice	1	46.63	2.36	-2.76	0.68	43.23	0.57	0.42	2.25	NA
26/1/2019 8:59	29.125	C	Te1	p1	Het Kruis	Crevice	1	46.63	2.36	-2.76	0.68	43.23	0.57	0.42	2.25	NA
26/1/2019 9:59	29.125	C	Te1	p1	Het Kruis	Crevice	1	46.63	2.36	-2.76	0.68	43.23	0.57	0.42	2.25	NA
26/1/2019 10:59	29.125	C	Te1	p1	Het Kruis	Crevice	1	46.63	2.36	-2.76	0.68	43.23	0.57	0.42	2.25	NA
26/1/2019 11:59	29.625	C	Te1	p1	Het Kruis	Crevice	1	46.63	2.36	-2.76	0.68	43.23	0.57	0.42	2.25	NA
26/1/2019 12:59	29.625	C	Te1	p1	Het Kruis	Crevice	1	46.63	2.36	-2.76	0.68	43.23	0.57	0.42	2.25	NA
26/1/2019 13:59	30.124	C	Te1	p1	Het Kruis	Crevice	1	46.63	2.36	-2.76	0.68	43.23	0.57	0.42	2.25	NA
26/1/2019 14:59	31.123	C	Te1	p1	Het Kruis	Crevice	1	46.63	2.36	-2.76	0.68	43.23	0.57	0.42	2.25	NA
26/1/2019 15:59	31.622	C	Te1	p1	Het Kruis	Crevice	1	46.63	2.36	-2.76	0.68	43.23	0.57	0.42	2.25	NA
26/1/2019 16:59	32.121	C	Te1	p1	Het Kruis	Crevice	1	46.63	2.36	-2.76	0.68	43.23	0.57	0.42	2.25	NA
26/1/2019 17:59	32.121	C	Te1	p1	Het Kruis	Crevice	1	46.63	2.36	-2.76	0.68	43.23	0.57	0.42	2.25	NA
26/1/2019 18:59	32.62	C	Te1	p1	Het Kruis	Crevice	1	46.63	2.36	-2.76	0.68	43.23	0.57	0.42	2.25	NA
26/1/2019 19:59	32.62	C	Te1	p1	Het Kruis	Crevice	1	46.63	2.36	-2.76	0.68	43.23	0.57	0.42	2.25	NA
26/1/2019 20:59	32.62	C	Te1	p1	Het Kruis	Crevice	1	46.63	2.36	-2.76	0.68	43.23	0.57	0.42	2.25	NA
26/1/2019 21:59	32.62	C	Te1	p1	Het Kruis	Crevice	1	46.63	2.36	-2.76	0.68	43.23	0.57	0.42	2.25	NA
26/1/2019 22:59	32.62	C	Te1	p1	Het Kruis	Crevice	1	46.63	2.36	-2.76	0.68	43.23	0.57	0.42	2.25	NA
26/1/2019 23:59	32.62	C	Te1	p1	Het Kruis	Crevice	1	46.63	2.36	-2.76	0.68	43.23	0.57	0.42	2.25	NA
27/1/2019 0:59	32.121	C	Te1	p1	Het Kruis	Crevice	1	46.63	2.36	-2.76	0.68	43.23	0.57	0.42	2.25	NA
27/1/2019 1:59	32.121	C	Te1	p1	Het Kruis	Crevice	1	46.63	2.36	-2.76	0.68	43.23	0.57	0.42	2.25	NA
27/1/2019 2:59	32.121	C	Te1	p1	Het Kruis	Crevice	1	46.63	2.36	-2.76	0.68	43.23	0.57	0.42	2.25	NA
27/1/2019 3:59	31.622	C	Te1	p1	Het Kruis	Crevice	1	46.63	2.36	-2.76	0.68	43.23	0.57	0.42	2.25	NA
27/1/2019 4:59	31.622	C	Te1	p1	Het Kruis	Crevice	1	46.63	2.36	-2.76	0.68	43.23	0.57	0.42	2.25	NA
27/1/2019 5:59	31.123	C	Te1	p1	Het Kruis	Crevice	1	46.63	2.36	-2.76	0.68	43.23	0.57	0.42	2.25	NA
27/1/2019 6:59	31.123	C	Te1	p1	Het Kruis	Crevice	1	46.63	2.36	-2.76	0.68	43.23	0.57	0.42	2.25	NA
27/1/2019 7:59	31.123	C	Te1	p1	Het Kruis	Crevice	1	46.63	2.36	-2.76	0.68	43.23	0.57	0.42	2.25	NA
27/1/2019 8:59	30.623	C	Te1	p1	Het Kruis	Crevice	1	46.63	2.36	-2.76	0.68	43.23	0.57	0.42	2.25	NA
27/1/2019 9:59	30.623	C	Te1	p1	Het Kruis	Crevice	1	46.63	2.36	-2.76	0.68	43.23	0.57	0.42	2.25	NA
27/1/2019 10:59	31.123	C	Te1	p1	Het Kruis	Crevice	1	46.63	2.36	-2.76	0.68	43.23	0.57	0.42	2.25	NA
27/1/2019 11:59	31.123	C	Te1	p1	Het Kruis	Crevice	1	46.63	2.36	-2.76	0.68	43.23	0.57	0.42	2.25	NA
27/1/2019 12:59	32.121	C	Te1	p1	Het Kruis	Crevice	1	46.63	2.36	-2.76	0.68	43.23	0.57	0.42	2.25	NA
27/1/2019 13:59	32.121	C	Te1	p1	Het Kruis	Crevice	1	46.63	2.36	-2.76	0.68	43.23	0.57	0.42	2.25	NA
27/1/2019 14:59	33.119	C	Te1	p1	Het Kruis	Crevice	1	46.63	2.36	-2.76	0.68	43.23	0.57	0.42	2.25	NA
27/1/2019 15:59	33.119	C	Te1	p1	Het Kruis	Crevice	1	46.63	2.36	-2.76	0.68	43.23	0.57	0.42	2.25	NA
27/1/2019 16:59	34.116	C	Te1	p1	Het Kruis	Crevice	1	46.63	2.36	-2.76	0.68	43.23	0.57	0.42	2.25	NA
27/1/2019 17:59	34.116	C	Te1	p1	Het Kruis	Crevice	1	46.63	2.36	-2.76	0.68	43.23	0.57	0.42	2.25	NA
27/1/2019 18:59	34.615	C	Te1	p1	Het Kruis	Crevice	1	46.63	2.36	-2.76	0.68	43.23	0.57	0.42	2.25	NA
27/1/2019 19:59	34.615	C	Te1	p1	Het Kruis	Crevice	1	46.63	2.36	-2.76	0.68	43.23	0.57	0.42	2.25	NA
27/1/2019 20:59	34.615	C	Te1	p1	Het Kruis	Crevice	1	46.63	2.36	-2.76	0.68	43.23	0.57	0.42	2.25	NA
27/1/2019 21:59	34.615	C	Te1	p1	Het Kruis	Crevice	1	46.63	2.36	-2.76	0.68	43.23	0.57	0.42	2.25	NA
27/1/2019 22:59	34.615	C	Te1	p1	Het Kruis	Crevice	1	46.63	2.36	-2.76	0.68	43.23	0.57	0.42	2.25	NA
27/1/2019 23:59	34.615	C	Te1	p1	Het Kruis	Crevice	1	46.63	2.36	-2.76	0.68	43.23	0.57	0.42	2.25	NA
28/1/2019 0:59	34.116	C	Te1	p1	Het Kruis	Crevice	1	46.63	2.36	-2.76	0.68	43.23	0.57	0.42	2.25	NA
28/1/2019 1:59	34.116	C	Te1	p1	Het Kruis	Crevice	1	46.63	2.36	-2.76	0.68	43.23	0.57	0.42	2.25	NA
28/1/2019 2:59	33.618	C	Te1	p1	Het Kruis	Crevice	1	46.63	2.36	-2.76	0.68	43.23	0.57	0.42	2.25	NA
28/1/2019 3:59	33.618	C	Te1	p1	Het Kruis	Crevice	1	46.63	2.36	-2.76	0.68	43.23	0.57	0.42	2.25	NA
28/1/2019 4:59	33.119	C	Te1	p1	Het Kruis	Crevice	1	46.63	2.36	-2.76	0.68	43.23	0.57	0.42	2.25	NA
28/1/2019 5:59	32.62	C	Te1	p1	Het Kruis	Crevice	1	46.63	2.36	-2.76	0.68	43.23	0.57	0.42	2.25	NA
28/1/2019 6:59	32.62	C	Te1	p1	Het Kruis	Crevice	1	46.63	2.36	-2.76	0.68	43.23	0.57	0.42	2.25	NA
28/1/2019 7:59	32.62	C	Te1	p1	Het Kruis	Crevice	1	46.63	2.36	-2.76	0.68	43.23	0.57	0.42	2.25	NA
28/1/2019 8:59	32.62	C	Te1	p1	Het Kruis	Crevice	1	46.63	2.36	-2.76	0.68	43.23	0.57	0.42	2.25	NA
28/1/2019 9:59	32.62	C	Te1	p1	Het Kruis	Crevice	1	46.63	2.36	-2.76	0.68	43.23	0.57	0.42	2.25	NA
28/1/2019 10:59	32.62	C	Te1	p1	Het Kruis	Crevice	1	46.63	2.36	-2.76	0.68	43.23	0.57	0.42	2.25	NA
28/1/2019 11:59	33.119	C	Te1	p1	Het Kruis	Crevice	1	46.63	2.36	-2.76	0.68	43.23	0.57	0.42	2.25	NA
28/1/2019 12:59	33.618	C	Te1	p1	Het Kruis	Crevice	1	46.63	2.36	-2.76	0.68	43.23	0.57	0.42	2.25	NA
28/1/2019 13:59	34.116	C	Te1	p1	Het Kruis	Crevice	1	46.63	2.36	-2.76	0.68	43.23	0.57	0.42	2.25	NA
28/1/2019 14:59	34.615	C	Te1	p1	Het Kruis	Crevice	1	46.63	2.36	-2.76	0.68	43.23	0.57	0.42	2.25	NA
28/1/2019 15:59	35.114	C	Te1	p1	Het Kruis	Crevice	1	46.63	2.36	-2.76	0.68	43.23	0.57	0.42	2.25	NA
28/1/2019 16:59	35.612	C	Te1	p1	Het Kruis	Crevice	1	46.63	2.36	-2.76	0.68	43.23	0.57	0.42	2.25	NA
28/1/2019 17:59	36.111	C	Te1	p1	Het Kruis	Crevice	1	46.63	2.36	-2.76	0.68	43.23	0.57	0.42	2.25	NA
28/1/2019 18:59	36.111	C	Te1	p1	Het Kruis	Crevice	1	46.63	2.36	-2.76	0.68	43.23	0.57	0.42	2.25	NA
28/1/2019 19:59	35.612	C	Te1	p1	Het Kruis	Crevice	1	46.63	2.36	-2.76	0.68	43.23	0.57	0.42	2.25	NA
28/1/2019 20:59	35.612	C	Te1	p1	Het Kruis	Crevice	1	46.63	2.36	-2.76	0.68	43.23	0.57	0.42	2.25	NA
28/1/2019 21:59	35.612	C	Te1	p1	Het Kruis	Crevice	1	46.63	2.36	-2.76	0.68	43.23	0.57	0.42	2.25	NA
28/1/2019 22:59	35.612	C	Te1	p1	Het Kruis	Crevice	1	46.63	2.36	-2.76	0.68	43.23	0.57	0.42	2.25	NA
28/1/2019 23:59	35.114	C	Te1	p1	Het Kruis	Crevice	1	46.63	2.36	-2.76	0.68	43.23	0.57	0.42	2.25	NA
29/1/2019 0:59	33.119	C	Te1	p1	Het Kruis	Crevice	1	46.63	2.36	-2.76	0.68	43.23	0.57	0.42	2.25	NA
29/1/2019 1:59	32.121	C	Te1	p1	Het Kruis	Crevice	1	46.63	2.36	-2.76	0.68	43.23	0.57	0.42	2.25	NA
29/1/2019 2:59	30.623	C	Te1	p1	Het Kruis	Crevice	1	46.63	2.36	-2.76	0.68	43.23	0.57	0.42	2.25	NA
29/1/2019 3:59	30.623	C	Te1	p1	Het Kruis	Crevice	1	46.63	2.36	-2.76	0.68	43.23	0.57	0.42	2.25	NA
29/1/2019 4:59	30.124	C	Te1	p1	Het Kruis	Crevice	1	46.63	2.36	-2.76	0.68	43.23	0.57	0.42	2.25	NA
29/1/2019 5:59	29.625	C	Te1	p1	Het Kruis	Crevice	1	46.63	2.36	-2.76	0.68	43.23	0.57	0.42	2.25	NA
29/1/2019 6:59	29.125	C	Te1	p1	Het Kruis	Crevice	1	46.63	2.36	-2.76	0.68	43.23	0.57	0.42	2.25	NA
29/1/2019 7:59	28.626	C	Te1	p1	Het Kruis	Crevice	1	46.63	2.36	-2.76	0.68	43.23	0.57	0.42	2.25	NA
29/1/2019 8:59	29.125	C	Te1	p1	Het Kruis	Crevice	1	46.63	2.36	-2.76	0.68	43.23	0.57	0.42	2.25	NA
29/1/2019 9:59	29.125	C	Te1	p1	Het Kruis	Crevice	1	46.63	2.36	-2.76	0.68	43.23	0.57	0.42	2.25	NA
29/1/2019 10:59	29.125	C	Te1	p1	Het Kruis	Crevice	1	46.63	2.36	-2.76	0.68	43.23	0.57	0.42	2.25	NA
29/1/2019 11:59	28.626	C	Te1	p1	Het Kruis	Crevice	1	46.63	2.36	-2.76	0.68	43.23	0.57	0.42	2.25	NA
29/1/2019 12:59	28.626	C	Te1	p1	Het Kruis	Crevice	1	46.63	2.36	-2.76	0.68	43.23	0.57	0.42	2.25	NA
29/1/2019 13:59	29.125	C	Te1	p1	Het Kruis	Crevice	1	46.63	2.36	-2.76	0.68	43.23	0.57	0.42	2.25	NA
29/1/2019 14:59	29.625	C	Te1	p1	Het Kruis	Crevice	1	46.63	2.36	-2.76	0.68	43.23	0.57	0.42	2.25	NA
29/1/2019 15:59	29.625	C	Te1	p1	Het Kruis	Crevice	1	46.63	2.36	-2.76	0.68	43.23	0.57	0.42	2.25	NA
29/1/2019 16:59	30.124	C	Te1	p1	Het Kruis	Crevice	1	46.63	2.36	-2.76	0.68	43.23	0.57	0.42	2.25	NA
29/1/2019 17:59	30.124	C	Te1	p1	Het Kruis	Crevice	1	46.63	2.36	-2.76	0.68	43.23	0.57	0.42	2.25	NA
29/1/2019 18:59	29.625	C	Te1	p1	Het Kruis	Crevice	1	46.63	2.36	-2.76	0.68	43.23	0.57	0.42	2.25	NA
29/1/2019 19:59	29.625	C	Te1	p1	Het Kruis	Crevice	1	46.63	2.36	-2.76	0.68	43.23	0.57	0.42	2.25	NA
29/1/2019 20:59	30.124	C	Te1	p1	Het Kruis	Crevice	1	46.63	2.36	-2.76	0.68	43.23	0.57	0.42	2.25	NA
29/1/2019 21:59	30.124	C	Te1	p1	Het Kruis	Crevice	1	46.63	2.36	-2.76	0.68	43.23	0.57	0.42	2.25	NA
29/1/2019 22:59	30.623	C	Te1	p1	Het Kruis	Crevice	1	46.63	2.36	-2.76	0.68	43.23	0.57	0.42	2.25	NA
29/1/2019 23:59	30.124	C	Te1	p1	Het Kruis	Crevice	1	46.63	2.36	-2.76	0.68	43.23	0.57	0.42	2.25	NA
30/1/2019 0:59	29.625	C	Te1	p1	Het Kruis	Crevice	1	46.63	2.36	-2.76	0.68	43.23	0.57	0.42	2.25	NA
30/1/2019 1:59	30.124	C	Te1	p1	Het Kruis	Crevice	1	46.63	2.36	-2.76	0.68	43.23	0.57	0.42	2.25	NA
30/1/2019 2:59	29.625	C	Te1	p1	Het Kruis	Crevice	1	46.63	2.36	-2.76	0.68	43.23	0.57	0.42	2.25	NA
30/1/2019 3:59	29.625	C	Te1	p1	Het Kruis	Crevice	1	46.63	2.36	-2.76	0.68	43.23	0.57	0.42	2.25	NA
30/1/2019 4:59	29.625	C	Te1	p1	Het Kruis	Crevice	1	46.63	2.36	-2.76	0.68	43.23	0.57	0.42	2.25	NA
30/1/2019 5:59	29.125	C	Te1	p1	Het Kruis	Crevice	1	46.63	2.36	-2.76	0.68	43.23	0.57	0.42	2.25	NA
30/1/2019 6:59	29.125	C	Te1	p1	Het Kruis	Crevice	1	46.63	2.36	-2.76	0.68	43.23	0.57	0.42	2.25	NA
30/1/2019 7:59	28.626	C	Te1	p1	Het Kruis	Crevice	1	46.63	2.36	-2.76	0.68	43.23	0.57	0.42	2.25	NA
30/1/2019 8:59	28.626	C	Te1	p1	Het Kruis	Crevice	1	46.63	2.36	-2.76	0.68	43.23	0.57	0.42	2.25	NA
30/1/2019 9:59	28.626	C	Te1	p1	Het Kruis	Crevice	1	46.63	2.36	-2.76	0.68	43.23	0.57	0.42	2.25	NA
30/1/2019 10:59	28.126	C	Te1	p1	Het Kruis	Crevice	1	46.63	2.36	-2.76	0.68	43.23	0.57	0.42	2.25	NA
30/1/2019 11:59	28.626	C	Te1	p1	Het Kruis	Crevice	1	46.63	2.36	-2.76	0.68	43.23	0.57	0.42	2.25	NA
30/1/2019 12:59	29.125	C	Te1	p1	Het Kruis	Crevice	1	46.63	2.36	-2.76	0.68	43.23	0.57	0.42	2.25	NA
30/1/2019 13:59	29.125	C	Te1	p1	Het Kruis	Crevice	1	46.63	2.36	-2.76	0.68	43.23	0.57	0.42	2.25	NA
30/1/2019 14:59	29.625	C	Te1	p1	Het Kruis	Crevice	1	46.63	2.36	-2.76	0.68	43.23	0.57	0.42	2.25	NA
30/1/2019 15:59	30.124	C	Te1	p1	Het Kruis	Crevice	1	46.63	2.36	-2.76	0.68	43.23	0.57	0.42	2.25	NA
30/1/2019 16:59	31.123	C	Te1	p1	Het Kruis	Crevice	1	46.63	2.36	-2.76	0.68	43.23	0.57	0.42	2.25	NA
30/1/2019 17:59	31.123	C	Te1	p1	Het Kruis	Crevice	1	46.63	2.36	-2.76	0.68	43.23	0.57	0.42	2.25	NA
30/1/2019 18:59	31.622	C	Te1	p1	Het Kruis	Crevice	1	46.63	2.36	-2.76	0.68	43.23	0.57	0.42	2.25	NA
30/1/2019 19:59	31.123	C	Te1	p1	Het Kruis	Crevice	1	46.63	2.36	-2.76	0.68	43.23	0.57	0.42	2.25	NA
30/1/2019 20:59	31.622	C	Te1	p1	Het Kruis	Crevice	1	46.63	2.36	-2.76	0.68	43.23	0.57	0.42	2.25	NA
30/1/2019 21:59	31.123	C	Te1	p1	Het Kruis	Crevice	1	46.63	2.36	-2.76	0.68	43.23	0.57	0.42	2.25	NA
30/1/2019 22:59	31.622	C	Te1	p1	Het Kruis	Crevice	1	46.63	2.36	-2.76	0.68	43.23	0.57	0.42	2.25	NA
30/1/2019 23:59	31.123	C	Te1	p1	Het Kruis	Crevice	1	46.63	2.36	-2.76	0.68	43.23	0.57	0.42	2.25	NA
31/1/2019 0:59	31.123	C	Te1	p1	Het Kruis	Crevice	1	46.63	2.36	-2.76	0.68	43.23	0.57	0.42	2.25	NA
31/1/2019 1:59	30.623	C	Te1	p1	Het Kruis	Crevice	1	46.63	2.36	-2.76	0.68	43.23	0.57	0.42	2.25	NA
31/1/2019 2:59	30.623	C	Te1	p1	Het Kruis	Crevice	1	46.63	2.36	-2.76	0.68	43.23	0.57	0.42	2.25	NA
31/1/2019 3:59	30.124	C	Te1	p1	Het Kruis	Crevice	1	46.63	2.36	-2.76	0.68	43.23	0.57	0.42	2.25	NA
31/1/2019 4:59	29.625	C	Te1	p1	Het Kruis	Crevice	1	46.63	2.36	-2.76	0.68	43.23	0.57	0.42	2.25	NA
31/1/2019 5:59	29.625	C	Te1	p1	Het Kruis	Crevice	1	46.63	2.36	-2.76	0.68	43.23	0.57	0.42	2.25	NA
31/1/2019 6:59	29.625	C	Te1	p1	Het Kruis	Crevice	1	46.63	2.36	-2.76	0.68	43.23	0.57	0.42	2.25	NA
31/1/2019 7:59	29.125	C	Te1	p1	Het Kruis	Crevice	1	46.63	2.36	-2.76	0.68	43.23	0.57	0.42	2.25	NA
31/1/2019 8:59	29.125	C	Te1	p1	Het Kruis	Crevice	1	46.63	2.36	-2.76	0.68	43.23	0.57	0.42	2.25	NA
31/1/2019 9:59	29.125	C	Te1	p1	Het Kruis	Crevice	1	46.63	2.36	-2.76	0.68	43.23	0.57	0.42	2.25	NA
31/1/2019 10:59	29.125	C	Te1	p1	Het Kruis	Crevice	1	46.63	2.36	-2.76	0.68	43.23	0.57	0.42	2.25	NA
31/1/2019 11:59	29.125	C	Te1	p1	Het Kruis	Crevice	1	46.63	2.36	-2.76	0.68	43.23	0.57	0.42	2.25	NA
31/1/2019 12:59	29.625	C	Te1	p1	Het Kruis	Crevice	1	46.63	2.36	-2.76	0.68	43.23	0.57	0.42	2.25	NA
31/1/2019 13:59	30.124	C	Te1	p1	Het Kruis	Crevice	1	46.63	2.36	-2.76	0.68	43.23	0.57	0.42	2.25	NA
31/1/2019 14:59	30.623	C	Te1	p1	Het Kruis	Crevice	1	46.63	2.36	-2.76	0.68	43.23	0.57	0.42	2.25	NA
31/1/2019 15:59	31.123	C	Te1	p1	Het Kruis	Crevice	1	46.63	2.36	-2.76	0.68	43.23	0.57	0.42	2.25	NA
31/1/2019 16:59	31.622	C	Te1	p1	Het Kruis	Crevice	1	46.63	2.36	-2.76	0.68	43.23	0.57	0.42	2.25	NA
31/1/2019 17:59	32.121	C	Te1	p1	Het Kruis	Crevice	1	46.63	2.36	-2.76	0.68	43.23	0.57	0.42	2.25	NA
31/1/2019 18:59	32.62	C	Te1	p1	Het Kruis	Crevice	1	46.63	2.36	-2.76	0.68	43.23	0.57	0.42	2.25	NA
31/1/2019 19:59	32.62	C	Te1	p1	Het Kruis	Crevice	1	46.63	2.36	-2.76	0.68	43.23	0.57	0.42	2.25	NA
31/1/2019 20:59	32.62	C	Te1	p1	Het Kruis	Crevice	1	46.63	2.36	-2.76	0.68	43.23	0.57	0.42	2.25	NA
31/1/2019 21:59	32.62	C	Te1	p1	Het Kruis	Crevice	1	46.63	2.36	-2.76	0.68	43.23	0.57	0.42	2.25	NA
31/1/2019 22:59	32.62	C	Te1	p1	Het Kruis	Crevice	1	46.63	2.36	-2.76	0.68	43.23	0.57	0.42	2.25	NA
31/1/2019 23:59	32.121	C	Te1	p1	Het Kruis	Crevice	1	46.63	2.36	-2.76	0.68	43.23	0.57	0.42	2.25	NA
1/2/2019 0:59	32.121	C	Te1	p1	Het Kruis	Crevice	1	46.63	2.36	-2.76	0.68	43.23	0.57	0.42	2.25	NA
1/2/2019 1:59	32.121	C	Te1	p1	Het Kruis	Crevice	1	46.63	2.36	-2.76	0.68	43.23	0.57	0.42	2.25	NA
1/2/2019 2:59	31.622	C	Te1	p1	Het Kruis	Crevice	1	46.63	2.36	-2.76	0.68	43.23	0.57	0.42	2.25	NA
1/2/2019 3:59	31.622	C	Te1	p1	Het Kruis	Crevice	1	46.63	2.36	-2.76	0.68	43.23	0.57	0.42	2.25	NA
1/2/2019 4:59	31.123	C	Te1	p1	Het Kruis	Crevice	1	46.63	2.36	-2.76	0.68	43.23	0.57	0.42	2.25	NA
1/2/2019 5:59	31.123	C	Te1	p1	Het Kruis	Crevice	1	46.63	2.36	-2.76	0.68	43.23	0.57	0.42	2.25	NA
1/2/2019 6:59	31.123	C	Te1	p1	Het Kruis	Crevice	1	46.63	2.36	-2.76	0.68	43.23	0.57	0.42	2.25	NA
1/2/2019 7:59	31.123	C	Te1	p1	Het Kruis	Crevice	1	46.63	2.36	-2.76	0.68	43.23	0.57	0.42	2.25	NA
1/2/2019 8:59	31.123	C	Te1	p1	Het Kruis	Crevice	1	46.63	2.36	-2.76	0.68	43.23	0.57	0.42	2.25	NA
1/2/2019 9:59	31.123	C	Te1	p1	Het Kruis	Crevice	1	46.63	2.36	-2.76	0.68	43.23	0.57	0.42	2.25	NA
1/2/2019 10:59	31.123	C	Te1	p1	Het Kruis	Crevice	1	46.63	2.36	-2.76	0.68	43.23	0.57	0.42	2.25	NA
1/2/2019 11:59	31.622	C	Te1	p1	Het Kruis	Crevice	1	46.63	2.36	-2.76	0.68	43.23	0.57	0.42	2.25	NA
1/2/2019 12:59	31.622	C	Te1	p1	Het Kruis	Crevice	1	46.63	2.36	-2.76	0.68	43.23	0.57	0.42	2.25	NA
1/2/2019 13:59	32.121	C	Te1	p1	Het Kruis	Crevice	1	46.63	2.36	-2.76	0.68	43.23	0.57	0.42	2.25	NA
1/2/2019 14:59	32.62	C	Te1	p1	Het Kruis	Crevice	1	46.63	2.36	-2.76	0.68	43.23	0.57	0.42	2.25	NA
1/2/2019 15:59	33.618	C	Te1	p1	Het Kruis	Crevice	1	46.63	2.36	-2.76	0.68	43.23	0.57	0.42	2.25	NA
1/2/2019 16:59	34.116	C	Te1	p1	Het Kruis	Crevice	1	46.63	2.36	-2.76	0.68	43.23	0.57	0.42	2.25	NA
1/2/2019 17:59	34.116	C	Te1	p1	Het Kruis	Crevice	1	46.63	2.36	-2.76	0.68	43.23	0.57	0.42	2.25	NA
1/2/2019 18:59	34.615	C	Te1	p1	Het Kruis	Crevice	1	46.63	2.36	-2.76	0.68	43.23	0.57	0.42	2.25	NA
1/2/2019 19:59	34.615	C	Te1	p1	Het Kruis	Crevice	1	46.63	2.36	-2.76	0.68	43.23	0.57	0.42	2.25	NA
1/2/2019 20:59	34.615	C	Te1	p1	Het Kruis	Crevice	1	46.63	2.36	-2.76	0.68	43.23	0.57	0.42	2.25	NA
1/2/2019 21:59	35.114	C	Te1	p1	Het Kruis	Crevice	1	46.63	2.36	-2.76	0.68	43.23	0.57	0.42	2.25	NA
1/2/2019 22:59	35.114	C	Te1	p1	Het Kruis	Crevice	1	46.63	2.36	-2.76	0.68	43.23	0.57	0.42	2.25	NA
1/2/2019 23:59	35.114	C	Te1	p1	Het Kruis	Crevice	1	46.63	2.36	-2.76	0.68	43.23	0.57	0.42	2.25	NA
2/2/2019 0:59	34.615	C	Te1	p1	Het Kruis	Crevice	1	46.63	2.36	-2.76	0.68	43.23	0.57	0.42	2.25	NA
2/2/2019 1:59	33.618	C	Te1	p1	Het Kruis	Crevice	1	46.63	2.36	-2.76	0.68	43.23	0.57	0.42	2.25	NA
2/2/2019 2:59	33.618	C	Te1	p1	Het Kruis	Crevice	1	46.63	2.36	-2.76	0.68	43.23	0.57	0.42	2.25	NA
2/2/2019 3:59	33.119	C	Te1	p1	Het Kruis	Crevice	1	46.63	2.36	-2.76	0.68	43.23	0.57	0.42	2.25	NA
2/2/2019 4:59	32.62	C	Te1	p1	Het Kruis	Crevice	1	46.63	2.36	-2.76	0.68	43.23	0.57	0.42	2.25	NA
2/2/2019 5:59	32.121	C	Te1	p1	Het Kruis	Crevice	1	46.63	2.36	-2.76	0.68	43.23	0.57	0.42	2.25	NA
2/2/2019 6:59	31.123	C	Te1	p1	Het Kruis	Crevice	1	46.63	2.36	-2.76	0.68	43.23	0.57	0.42	2.25	NA
2/2/2019 7:59	31.622	C	Te1	p1	Het Kruis	Crevice	1	46.63	2.36	-2.76	0.68	43.23	0.57	0.42	2.25	NA
2/2/2019 8:59	29.125	C	Te1	p1	Het Kruis	Crevice	1	46.63	2.36	-2.76	0.68	43.23	0.57	0.42	2.25	NA
2/2/2019 9:59	28.626	C	Te1	p1	Het Kruis	Crevice	1	46.63	2.36	-2.76	0.68	43.23	0.57	0.42	2.25	NA
2/2/2019 10:59	28.626	C	Te1	p1	Het Kruis	Crevice	1	46.63	2.36	-2.76	0.68	43.23	0.57	0.42	2.25	NA
2/2/2019 11:59	28.126	C	Te1	p1	Het Kruis	Crevice	1	46.63	2.36	-2.76	0.68	43.23	0.57	0.42	2.25	NA
2/2/2019 12:59	28.626	C	Te1	p1	Het Kruis	Crevice	1	46.63	2.36	-2.76	0.68	43.23	0.57	0.42	2.25	NA
2/2/2019 13:59	29.625	C	Te1	p1	Het Kruis	Crevice	1	46.63	2.36	-2.76	0.68	43.23	0.57	0.42	2.25	NA
2/2/2019 14:59	29.625	C	Te1	p1	Het Kruis	Crevice	1	46.63	2.36	-2.76	0.68	43.23	0.57	0.42	2.25	NA
2/2/2019 15:59	29.125	C	Te1	p1	Het Kruis	Crevice	1	46.63	2.36	-2.76	0.68	43.23	0.57	0.42	2.25	NA
2/2/2019 16:59	29.625	C	Te1	p1	Het Kruis	Crevice	1	46.63	2.36	-2.76	0.68	43.23	0.57	0.42	2.25	NA
2/2/2019 17:59	29.125	C	Te1	p1	Het Kruis	Crevice	1	46.63	2.36	-2.76	0.68	43.23	0.57	0.42	2.25	NA
2/2/2019 18:59	30.124	C	Te1	p1	Het Kruis	Crevice	1	46.63	2.36	-2.76	0.68	43.23	0.57	0.42	2.25	NA
2/2/2019 19:59	28.626	C	Te1	p1	Het Kruis	Crevice	1	46.63	2.36	-2.76	0.68	43.23	0.57	0.42	2.25	NA
2/2/2019 20:59	29.125	C	Te1	p1	Het Kruis	Crevice	1	46.63	2.36	-2.76	0.68	43.23	0.57	0.42	2.25	NA
2/2/2019 21:59	28.626	C	Te1	p1	Het Kruis	Crevice	1	46.63	2.36	-2.76	0.68	43.23	0.57	0.42	2.25	NA
2/2/2019 22:59	28.126	C	Te1	p1	Het Kruis	Crevice	1	46.63	2.36	-2.76	0.68	43.23	0.57	0.42	2.25	NA
2/2/2019 23:59	28.626	C	Te1	p1	Het Kruis	Crevice	1	46.63	2.36	-2.76	0.68	43.23	0.57	0.42	2.25	NA
3/2/2019 0:59	28.626	C	Te1	p1	Het Kruis	Crevice	1	46.63	2.36	-2.76	0.68	43.23	0.57	0.42	2.25	NA
3/2/2019 1:59	28.626	C	Te1	p1	Het Kruis	Crevice	1	46.63	2.36	-2.76	0.68	43.23	0.57	0.42	2.25	NA
3/2/2019 2:59	28.126	C	Te1	p1	Het Kruis	Crevice	1	46.63	2.36	-2.76	0.68	43.23	0.57	0.42	2.25	NA
3/2/2019 3:59	28.126	C	Te1	p1	Het Kruis	Crevice	1	46.63	2.36	-2.76	0.68	43.23	0.57	0.42	2.25	NA
3/2/2019 4:59	27.627	C	Te1	p1	Het Kruis	Crevice	1	46.63	2.36	-2.76	0.68	43.23	0.57	0.42	2.25	NA
3/2/2019 5:59	27.127	C	Te1	p1	Het Kruis	Crevice	1	46.63	2.36	-2.76	0.68	43.23	0.57	0.42	2.25	NA
3/2/2019 6:59	26.627	C	Te1	p1	Het Kruis	Crevice	1	46.63	2.36	-2.76	0.68	43.23	0.57	0.42	2.25	NA
3/2/2019 7:59	26.627	C	Te1	p1	Het Kruis	Crevice	1	46.63	2.36	-2.76	0.68	43.23	0.57	0.42	2.25	NA
3/2/2019 8:59	26.627	C	Te1	p1	Het Kruis	Crevice	1	46.63	2.36	-2.76	0.68	43.23	0.57	0.42	2.25	NA
3/2/2019 9:59	26.627	C	Te1	p1	Het Kruis	Crevice	1	46.63	2.36	-2.76	0.68	43.23	0.57	0.42	2.25	NA
3/2/2019 10:59	26.127	C	Te1	p1	Het Kruis	Crevice	1	46.63	2.36	-2.76	0.68	43.23	0.57	0.42	2.25	NA
3/2/2019 11:59	26.627	C	Te1	p1	Het Kruis	Crevice	1	46.63	2.36	-2.76	0.68	43.23	0.57	0.42	2.25	NA
3/2/2019 12:59	26.627	C	Te1	p1	Het Kruis	Crevice	1	46.63	2.36	-2.76	0.68	43.23	0.57	0.42	2.25	NA
3/2/2019 13:59	26.627	C	Te1	p1	Het Kruis	Crevice	1	46.63	2.36	-2.76	0.68	43.23	0.57	0.42	2.25	NA
3/2/2019 14:59	26.627	C	Te1	p1	Het Kruis	Crevice	1	46.63	2.36	-2.76	0.68	43.23	0.57	0.42	2.25	NA
3/2/2019 15:59	27.127	C	Te1	p1	Het Kruis	Crevice	1	46.63	2.36	-2.76	0.68	43.23	0.57	0.42	2.25	NA
3/2/2019 16:59	27.127	C	Te1	p1	Het Kruis	Crevice	1	46.63	2.36	-2.76	0.68	43.23	0.57	0.42	2.25	NA
3/2/2019 17:59	27.627	C	Te1	p1	Het Kruis	Crevice	1	46.63	2.36	-2.76	0.68	43.23	0.57	0.42	2.25	NA
3/2/2019 18:59	27.627	C	Te1	p1	Het Kruis	Crevice	1	46.63	2.36	-2.76	0.68	43.23	0.57	0.42	2.25	NA
3/2/2019 19:59	27.627	C	Te1	p1	Het Kruis	Crevice	1	46.63	2.36	-2.76	0.68	43.23	0.57	0.42	2.25	NA
3/2/2019 20:59	27.127	C	Te1	p1	Het Kruis	Crevice	1	46.63	2.36	-2.76	0.68	43.23	0.57	0.42	2.25	NA
3/2/2019 21:59	27.627	C	Te1	p1	Het Kruis	Crevice	1	46.63	2.36	-2.76	0.68	43.23	0.57	0.42	2.25	NA
3/2/2019 22:59	27.127	C	Te1	p1	Het Kruis	Crevice	1	46.63	2.36	-2.76	0.68	43.23	0.57	0.42	2.25	NA
3/2/2019 23:59	27.127	C	Te1	p1	Het Kruis	Crevice	1	46.63	2.36	-2.76	0.68	43.23	0.57	0.42	2.25	NA
4/2/2019 0:59	27.127	C	Te1	p1	Het Kruis	Crevice	1	46.63	2.36	-2.76	0.68	43.23	0.57	0.42	2.25	NA
4/2/2019 1:59	27.127	C	Te1	p1	Het Kruis	Crevice	1	46.63	2.36	-2.76	0.68	43.23	0.57	0.42	2.25	NA
4/2/2019 2:59	26.627	C	Te1	p1	Het Kruis	Crevice	1	46.63	2.36	-2.76	0.68	43.23	0.57	0.42	2.25	NA
4/2/2019 3:59	26.627	C	Te1	p1	Het Kruis	Crevice	1	46.63	2.36	-2.76	0.68	43.23	0.57	0.42	2.25	NA
4/2/2019 4:59	26.627	C	Te1	p1	Het Kruis	Crevice	1	46.63	2.36	-2.76	0.68	43.23	0.57	0.42	2.25	NA
4/2/2019 5:59	26.127	C	Te1	p1	Het Kruis	Crevice	1	46.63	2.36	-2.76	0.68	43.23	0.57	0.42	2.25	NA
4/2/2019 6:59	26.127	C	Te1	p1	Het Kruis	Crevice	1	46.63	2.36	-2.76	0.68	43.23	0.57	0.42	2.25	NA
4/2/2019 7:59	26.127	C	Te1	p1	Het Kruis	Crevice	1	46.63	2.36	-2.76	0.68	43.23	0.57	0.42	2.25	NA
4/2/2019 8:59	25.627	C	Te1	p1	Het Kruis	Crevice	1	46.63	2.36	-2.76	0.68	43.23	0.57	0.42	2.25	NA
4/2/2019 9:59	25.627	C	Te1	p1	Het Kruis	Crevice	1	46.63	2.36	-2.76	0.68	43.23	0.57	0.42	2.25	NA
4/2/2019 10:59	25.627	C	Te1	p1	Het Kruis	Crevice	1	46.63	2.36	-2.76	0.68	43.23	0.57	0.42	2.25	NA
4/2/2019 11:59	26.127	C	Te1	p1	Het Kruis	Crevice	1	46.63	2.36	-2.76	0.68	43.23	0.57	0.42	2.25	NA
4/2/2019 12:59	26.627	C	Te1	p1	Het Kruis	Crevice	1	46.63	2.36	-2.76	0.68	43.23	0.57	0.42	2.25	NA
4/2/2019 13:59	27.127	C	Te1	p1	Het Kruis	Crevice	1	46.63	2.36	-2.76	0.68	43.23	0.57	0.42	2.25	NA
4/2/2019 14:59	27.627	C	Te1	p1	Het Kruis	Crevice	1	46.63	2.36	-2.76	0.68	43.23	0.57	0.42	2.25	NA
4/2/2019 15:59	28.126	C	Te1	p1	Het Kruis	Crevice	1	46.63	2.36	-2.76	0.68	43.23	0.57	0.42	2.25	NA
4/2/2019 16:59	28.626	C	Te1	p1	Het Kruis	Crevice	1	46.63	2.36	-2.76	0.68	43.23	0.57	0.42	2.25	NA
4/2/2019 17:59	29.125	C	Te1	p1	Het Kruis	Crevice	1	46.63	2.36	-2.76	0.68	43.23	0.57	0.42	2.25	NA
4/2/2019 18:59	29.625	C	Te1	p1	Het Kruis	Crevice	1	46.63	2.36	-2.76	0.68	43.23	0.57	0.42	2.25	NA
4/2/2019 19:59	30.124	C	Te1	p1	Het Kruis	Crevice	1	46.63	2.36	-2.76	0.68	43.23	0.57	0.42	2.25	NA
4/2/2019 20:59	30.124	C	Te1	p1	Het Kruis	Crevice	1	46.63	2.36	-2.76	0.68	43.23	0.57	0.42	2.25	NA
4/2/2019 21:59	30.124	C	Te1	p1	Het Kruis	Crevice	1	46.63	2.36	-2.76	0.68	43.23	0.57	0.42	2.25	NA
4/2/2019 22:59	30.124	C	Te1	p1	Het Kruis	Crevice	1	46.63	2.36	-2.76	0.68	43.23	0.57	0.42	2.25	NA
4/2/2019 23:59	30.124	C	Te1	p1	Het Kruis	Crevice	1	46.63	2.36	-2.76	0.68	43.23	0.57	0.42	2.25	NA
5/2/2019 0:59	29.625	C	Te1	p1	Het Kruis	Crevice	1	46.63	2.36	-2.76	0.68	43.23	0.57	0.42	2.25	NA
5/2/2019 1:59	29.625	C	Te1	p1	Het Kruis	Crevice	1	46.63	2.36	-2.76	0.68	43.23	0.57	0.42	2.25	NA
5/2/2019 2:59	29.125	C	Te1	p1	Het Kruis	Crevice	1	46.63	2.36	-2.76	0.68	43.23	0.57	0.42	2.25	NA
5/2/2019 3:59	28.626	C	Te1	p1	Het Kruis	Crevice	1	46.63	2.36	-2.76	0.68	43.23	0.57	0.42	2.25	NA
5/2/2019 4:59	28.626	C	Te1	p1	Het Kruis	Crevice	1	46.63	2.36	-2.76	0.68	43.23	0.57	0.42	2.25	NA
5/2/2019 5:59	28.126	C	Te1	p1	Het Kruis	Crevice	1	46.63	2.36	-2.76	0.68	43.23	0.57	0.42	2.25	NA
5/2/2019 6:59	28.126	C	Te1	p1	Het Kruis	Crevice	1	46.63	2.36	-2.76	0.68	43.23	0.57	0.42	2.25	NA
5/2/2019 7:59	28.626	C	Te1	p1	Het Kruis	Crevice	1	46.63	2.36	-2.76	0.68	43.23	0.57	0.42	2.25	NA
5/2/2019 8:59	28.126	C	Te1	p1	Het Kruis	Crevice	1	46.63	2.36	-2.76	0.68	43.23	0.57	0.42	2.25	NA
5/2/2019 9:59	28.126	C	Te1	p1	Het Kruis	Crevice	1	46.63	2.36	-2.76	0.68	43.23	0.57	0.42	2.25	NA
5/2/2019 10:59	28.126	C	Te1	p1	Het Kruis	Crevice	1	46.63	2.36	-2.76	0.68	43.23	0.57	0.42	2.25	NA
5/2/2019 11:59	28.626	C	Te1	p1	Het Kruis	Crevice	1	46.63	2.36	-2.76	0.68	43.23	0.57	0.42	2.25	NA
5/2/2019 12:59	29.625	C	Te1	p1	Het Kruis	Crevice	1	46.63	2.36	-2.76	0.68	43.23	0.57	0.42	2.25	NA
5/2/2019 13:59	29.625	C	Te1	p1	Het Kruis	Crevice	1	46.63	2.36	-2.76	0.68	43.23	0.57	0.42	2.25	NA
5/2/2019 14:59	30.623	C	Te1	p1	Het Kruis	Crevice	1	46.63	2.36	-2.76	0.68	43.23	0.57	0.42	2.25	NA
5/2/2019 15:59	31.123	C	Te1	p1	Het Kruis	Crevice	1	46.63	2.36	-2.76	0.68	43.23	0.57	0.42	2.25	NA
5/2/2019 16:59	31.622	C	Te1	p1	Het Kruis	Crevice	1	46.63	2.36	-2.76	0.68	43.23	0.57	0.42	2.25	NA
5/2/2019 17:59	31.622	C	Te1	p1	Het Kruis	Crevice	1	46.63	2.36	-2.76	0.68	43.23	0.57	0.42	2.25	NA
5/2/2019 18:59	32.121	C	Te1	p1	Het Kruis	Crevice	1	46.63	2.36	-2.76	0.68	43.23	0.57	0.42	2.25	NA
5/2/2019 19:59	32.62	C	Te1	p1	Het Kruis	Crevice	1	46.63	2.36	-2.76	0.68	43.23	0.57	0.42	2.25	NA
5/2/2019 20:59	32.62	C	Te1	p1	Het Kruis	Crevice	1	46.63	2.36	-2.76	0.68	43.23	0.57	0.42	2.25	NA
5/2/2019 21:59	32.62	C	Te1	p1	Het Kruis	Crevice	1	46.63	2.36	-2.76	0.68	43.23	0.57	0.42	2.25	NA
5/2/2019 22:59	32.62	C	Te1	p1	Het Kruis	Crevice	1	46.63	2.36	-2.76	0.68	43.23	0.57	0.42	2.25	NA
5/2/2019 23:59	32.62	C	Te1	p1	Het Kruis	Crevice	1	46.63	2.36	-2.76	0.68	43.23	0.57	0.42	2.25	NA
6/2/2019 0:59	32.121	C	Te1	p1	Het Kruis	Crevice	1	46.63	2.36	-2.76	0.68	43.23	0.57	0.42	2.25	NA
6/2/2019 1:59	31.622	C	Te1	p1	Het Kruis	Crevice	1	46.63	2.36	-2.76	0.68	43.23	0.57	0.42	2.25	NA
6/2/2019 2:59	31.622	C	Te1	p1	Het Kruis	Crevice	1	46.63	2.36	-2.76	0.68	43.23	0.57	0.42	2.25	NA
6/2/2019 3:59	31.123	C	Te1	p1	Het Kruis	Crevice	1	46.63	2.36	-2.76	0.68	43.23	0.57	0.42	2.25	NA
6/2/2019 4:59	30.623	C	Te1	p1	Het Kruis	Crevice	1	46.63	2.36	-2.76	0.68	43.23	0.57	0.42	2.25	NA
6/2/2019 5:59	30.623	C	Te1	p1	Het Kruis	Crevice	1	46.63	2.36	-2.76	0.68	43.23	0.57	0.42	2.25	NA
6/2/2019 6:59	30.623	C	Te1	p1	Het Kruis	Crevice	1	46.63	2.36	-2.76	0.68	43.23	0.57	0.42	2.25	NA
6/2/2019 7:59	30.623	C	Te1	p1	Het Kruis	Crevice	1	46.63	2.36	-2.76	0.68	43.23	0.57	0.42	2.25	NA
6/2/2019 8:59	30.124	C	Te1	p1	Het Kruis	Crevice	1	46.63	2.36	-2.76	0.68	43.23	0.57	0.42	2.25	NA
6/2/2019 9:59	30.124	C	Te1	p1	Het Kruis	Crevice	1	46.63	2.36	-2.76	0.68	43.23	0.57	0.42	2.25	NA
6/2/2019 10:59	30.623	C	Te1	p1	Het Kruis	Crevice	1	46.63	2.36	-2.76	0.68	43.23	0.57	0.42	2.25	NA
6/2/2019 11:59	30.623	C	Te1	p1	Het Kruis	Crevice	1	46.63	2.36	-2.76	0.68	43.23	0.57	0.42	2.25	NA
6/2/2019 12:59	31.622	C	Te1	p1	Het Kruis	Crevice	1	46.63	2.36	-2.76	0.68	43.23	0.57	0.42	2.25	NA
6/2/2019 13:59	32.121	C	Te1	p1	Het Kruis	Crevice	1	46.63	2.36	-2.76	0.68	43.23	0.57	0.42	2.25	NA
6/2/2019 14:59	32.62	C	Te1	p1	Het Kruis	Crevice	1	46.63	2.36	-2.76	0.68	43.23	0.57	0.42	2.25	NA
6/2/2019 15:59	33.119	C	Te1	p1	Het Kruis	Crevice	1	46.63	2.36	-2.76	0.68	43.23	0.57	0.42	2.25	NA
6/2/2019 16:59	33.618	C	Te1	p1	Het Kruis	Crevice	1	46.63	2.36	-2.76	0.68	43.23	0.57	0.42	2.25	NA
6/2/2019 17:59	33.618	C	Te1	p1	Het Kruis	Crevice	1	46.63	2.36	-2.76	0.68	43.23	0.57	0.42	2.25	NA
6/2/2019 18:59	34.116	C	Te1	p1	Het Kruis	Crevice	1	46.63	2.36	-2.76	0.68	43.23	0.57	0.42	2.25	NA
6/2/2019 19:59	34.615	C	Te1	p1	Het Kruis	Crevice	1	46.63	2.36	-2.76	0.68	43.23	0.57	0.42	2.25	NA
6/2/2019 20:59	34.615	C	Te1	p1	Het Kruis	Crevice	1	46.63	2.36	-2.76	0.68	43.23	0.57	0.42	2.25	NA
6/2/2019 21:59	34.615	C	Te1	p1	Het Kruis	Crevice	1	46.63	2.36	-2.76	0.68	43.23	0.57	0.42	2.25	NA
6/2/2019 22:59	34.615	C	Te1	p1	Het Kruis	Crevice	1	46.63	2.36	-2.76	0.68	43.23	0.57	0.42	2.25	NA
6/2/2019 23:59	34.615	C	Te1	p1	Het Kruis	Crevice	1	46.63	2.36	-2.76	0.68	43.23	0.57	0.42	2.25	NA
7/2/2019 0:59	34.116	C	Te1	p1	Het Kruis	Crevice	1	46.63	2.36	-2.76	0.68	43.23	0.57	0.42	2.25	NA
7/2/2019 1:59	34.116	C	Te1	p1	Het Kruis	Crevice	1	46.63	2.36	-2.76	0.68	43.23	0.57	0.42	2.25	NA
7/2/2019 2:59	33.618	C	Te1	p1	Het Kruis	Crevice	1	46.63	2.36	-2.76	0.68	43.23	0.57	0.42	2.25	NA
7/2/2019 3:59	33.618	C	Te1	p1	Het Kruis	Crevice	1	46.63	2.36	-2.76	0.68	43.23	0.57	0.42	2.25	NA
7/2/2019 4:59	33.119	C	Te1	p1	Het Kruis	Crevice	1	46.63	2.36	-2.76	0.68	43.23	0.57	0.42	2.25	NA
7/2/2019 5:59	32.62	C	Te1	p1	Het Kruis	Crevice	1	46.63	2.36	-2.76	0.68	43.23	0.57	0.42	2.25	NA
7/2/2019 6:59	32.62	C	Te1	p1	Het Kruis	Crevice	1	46.63	2.36	-2.76	0.68	43.23	0.57	0.42	2.25	NA
7/2/2019 7:59	33.119	C	Te1	p1	Het Kruis	Crevice	1	46.63	2.36	-2.76	0.68	43.23	0.57	0.42	2.25	NA
7/2/2019 8:59	32.62	C	Te1	p1	Het Kruis	Crevice	1	46.63	2.36	-2.76	0.68	43.23	0.57	0.42	2.25	NA
7/2/2019 9:59	32.62	C	Te1	p1	Het Kruis	Crevice	1	46.63	2.36	-2.76	0.68	43.23	0.57	0.42	2.25	NA
7/2/2019 10:59	33.119	C	Te1	p1	Het Kruis	Crevice	1	46.63	2.36	-2.76	0.68	43.23	0.57	0.42	2.25	NA
7/2/2019 11:59	33.618	C	Te1	p1	Het Kruis	Crevice	1	46.63	2.36	-2.76	0.68	43.23	0.57	0.42	2.25	NA
7/2/2019 12:59	33.618	C	Te1	p1	Het Kruis	Crevice	1	46.63	2.36	-2.76	0.68	43.23	0.57	0.42	2.25	NA
7/2/2019 13:59	33.119	C	Te1	p1	Het Kruis	Crevice	1	46.63	2.36	-2.76	0.68	43.23	0.57	0.42	2.25	NA
7/2/2019 14:59	33.119	C	Te1	p1	Het Kruis	Crevice	1	46.63	2.36	-2.76	0.68	43.23	0.57	0.42	2.25	NA
7/2/2019 15:59	33.119	C	Te1	p1	Het Kruis	Crevice	1	46.63	2.36	-2.76	0.68	43.23	0.57	0.42	2.25	NA
7/2/2019 16:59	33.618	C	Te1	p1	Het Kruis	Crevice	1	46.63	2.36	-2.76	0.68	43.23	0.57	0.42	2.25	NA
7/2/2019 17:59	34.116	C	Te1	p1	Het Kruis	Crevice	1	46.63	2.36	-2.76	0.68	43.23	0.57	0.42	2.25	NA
7/2/2019 18:59	34.615	C	Te1	p1	Het Kruis	Crevice	1	46.63	2.36	-2.76	0.68	43.23	0.57	0.42	2.25	NA
7/2/2019 19:59	34.615	C	Te1	p1	Het Kruis	Crevice	1	46.63	2.36	-2.76	0.68	43.23	0.57	0.42	2.25	NA
7/2/2019 20:59	34.615	C	Te1	p1	Het Kruis	Crevice	1	46.63	2.36	-2.76	0.68	43.23	0.57	0.42	2.25	NA
7/2/2019 21:59	34.615	C	Te1	p1	Het Kruis	Crevice	1	46.63	2.36	-2.76	0.68	43.23	0.57	0.42	2.25	NA
7/2/2019 22:59	34.615	C	Te1	p1	Het Kruis	Crevice	1	46.63	2.36	-2.76	0.68	43.23	0.57	0.42	2.25	NA
7/2/2019 23:59	34.116	C	Te1	p1	Het Kruis	Crevice	1	46.63	2.36	-2.76	0.68	43.23	0.57	0.42	2.25	NA
8/2/2019 0:59	33.618	C	Te1	p1	Het Kruis	Crevice	1	46.63	2.36	-2.76	0.68	43.23	0.57	0.42	2.25	NA
8/2/2019 1:59	33.618	C	Te1	p1	Het Kruis	Crevice	1	46.63	2.36	-2.76	0.68	43.23	0.57	0.42	2.25	NA
8/2/2019 2:59	33.119	C	Te1	p1	Het Kruis	Crevice	1	46.63	2.36	-2.76	0.68	43.23	0.57	0.42	2.25	NA
8/2/2019 3:59	32.62	C	Te1	p1	Het Kruis	Crevice	1	46.63	2.36	-2.76	0.68	43.23	0.57	0.42	2.25	NA
8/2/2019 4:59	32.62	C	Te1	p1	Het Kruis	Crevice	1	46.63	2.36	-2.76	0.68	43.23	0.57	0.42	2.25	NA
8/2/2019 5:59	32.121	C	Te1	p1	Het Kruis	Crevice	1	46.63	2.36	-2.76	0.68	43.23	0.57	0.42	2.25	NA
8/2/2019 6:59	30.623	C	Te1	p1	Het Kruis	Crevice	1	46.63	2.36	-2.76	0.68	43.23	0.57	0.42	2.25	NA
8/2/2019 7:59	30.124	C	Te1	p1	Het Kruis	Crevice	1	46.63	2.36	-2.76	0.68	43.23	0.57	0.42	2.25	NA
8/2/2019 8:59	29.625	C	Te1	p1	Het Kruis	Crevice	1	46.63	2.36	-2.76	0.68	43.23	0.57	0.42	2.25	NA
8/2/2019 9:59	28.626	C	Te1	p1	Het Kruis	Crevice	1	46.63	2.36	-2.76	0.68	43.23	0.57	0.42	2.25	NA
8/2/2019 10:59	30.124	C	Te1	p1	Het Kruis	Crevice	1	46.63	2.36	-2.76	0.68	43.23	0.57	0.42	2.25	NA
8/2/2019 11:59	30.124	C	Te1	p1	Het Kruis	Crevice	1	46.63	2.36	-2.76	0.68	43.23	0.57	0.42	2.25	NA
8/2/2019 12:59	30.623	C	Te1	p1	Het Kruis	Crevice	1	46.63	2.36	-2.76	0.68	43.23	0.57	0.42	2.25	NA
8/2/2019 13:59	31.123	C	Te1	p1	Het Kruis	Crevice	1	46.63	2.36	-2.76	0.68	43.23	0.57	0.42	2.25	NA
8/2/2019 14:59	31.622	C	Te1	p1	Het Kruis	Crevice	1	46.63	2.36	-2.76	0.68	43.23	0.57	0.42	2.25	NA
8/2/2019 15:59	32.121	C	Te1	p1	Het Kruis	Crevice	1	46.63	2.36	-2.76	0.68	43.23	0.57	0.42	2.25	NA
8/2/2019 16:59	32.62	C	Te1	p1	Het Kruis	Crevice	1	46.63	2.36	-2.76	0.68	43.23	0.57	0.42	2.25	NA
8/2/2019 17:59	33.119	C	Te1	p1	Het Kruis	Crevice	1	46.63	2.36	-2.76	0.68	43.23	0.57	0.42	2.25	NA
8/2/2019 18:59	33.618	C	Te1	p1	Het Kruis	Crevice	1	46.63	2.36	-2.76	0.68	43.23	0.57	0.42	2.25	NA
8/2/2019 19:59	34.116	C	Te1	p1	Het Kruis	Crevice	1	46.63	2.36	-2.76	0.68	43.23	0.57	0.42	2.25	NA
8/2/2019 20:59	34.116	C	Te1	p1	Het Kruis	Crevice	1	46.63	2.36	-2.76	0.68	43.23	0.57	0.42	2.25	NA
8/2/2019 21:59	34.116	C	Te1	p1	Het Kruis	Crevice	1	46.63	2.36	-2.76	0.68	43.23	0.57	0.42	2.25	NA
8/2/2019 22:59	34.116	C	Te1	p1	Het Kruis	Crevice	1	46.63	2.36	-2.76	0.68	43.23	0.57	0.42	2.25	NA
8/2/2019 23:59	33.618	C	Te1	p1	Het Kruis	Crevice	1	46.63	2.36	-2.76	0.68	43.23	0.57	0.42	2.25	NA
9/2/2019 0:59	33.618	C	Te1	p1	Het Kruis	Crevice	1	46.63	2.36	-2.76	0.68	43.23	0.57	0.42	2.25	NA
9/2/2019 1:59	33.119	C	Te1	p1	Het Kruis	Crevice	1	46.63	2.36	-2.76	0.68	43.23	0.57	0.42	2.25	NA
9/2/2019 2:59	33.119	C	Te1	p1	Het Kruis	Crevice	1	46.63	2.36	-2.76	0.68	43.23	0.57	0.42	2.25	NA
9/2/2019 3:59	32.62	C	Te1	p1	Het Kruis	Crevice	1	46.63	2.36	-2.76	0.68	43.23	0.57	0.42	2.25	NA
9/2/2019 4:59	32.121	C	Te1	p1	Het Kruis	Crevice	1	46.63	2.36	-2.76	0.68	43.23	0.57	0.42	2.25	NA
9/2/2019 5:59	32.121	C	Te1	p1	Het Kruis	Crevice	1	46.63	2.36	-2.76	0.68	43.23	0.57	0.42	2.25	NA
9/2/2019 6:59	32.121	C	Te1	p1	Het Kruis	Crevice	1	46.63	2.36	-2.76	0.68	43.23	0.57	0.42	2.25	NA
9/2/2019 7:59	31.622	C	Te1	p1	Het Kruis	Crevice	1	46.63	2.36	-2.76	0.68	43.23	0.57	0.42	2.25	NA
9/2/2019 8:59	31.622	C	Te1	p1	Het Kruis	Crevice	1	46.63	2.36	-2.76	0.68	43.23	0.57	0.42	2.25	NA
9/2/2019 9:59	31.622	C	Te1	p1	Het Kruis	Crevice	1	46.63	2.36	-2.76	0.68	43.23	0.57	0.42	2.25	NA
9/2/2019 10:59	31.622	C	Te1	p1	Het Kruis	Crevice	1	46.63	2.36	-2.76	0.68	43.23	0.57	0.42	2.25	NA
9/2/2019 11:59	32.121	C	Te1	p1	Het Kruis	Crevice	1	46.63	2.36	-2.76	0.68	43.23	0.57	0.42	2.25	NA
9/2/2019 12:59	32.62	C	Te1	p1	Het Kruis	Crevice	1	46.63	2.36	-2.76	0.68	43.23	0.57	0.42	2.25	NA
9/2/2019 13:59	33.119	C	Te1	p1	Het Kruis	Crevice	1	46.63	2.36	-2.76	0.68	43.23	0.57	0.42	2.25	NA
9/2/2019 14:59	33.618	C	Te1	p1	Het Kruis	Crevice	1	46.63	2.36	-2.76	0.68	43.23	0.57	0.42	2.25	NA
9/2/2019 15:59	34.116	C	Te1	p1	Het Kruis	Crevice	1	46.63	2.36	-2.76	0.68	43.23	0.57	0.42	2.25	NA
9/2/2019 16:59	34.116	C	Te1	p1	Het Kruis	Crevice	1	46.63	2.36	-2.76	0.68	43.23	0.57	0.42	2.25	NA
9/2/2019 17:59	34.615	C	Te1	p1	Het Kruis	Crevice	1	46.63	2.36	-2.76	0.68	43.23	0.57	0.42	2.25	NA
9/2/2019 18:59	34.615	C	Te1	p1	Het Kruis	Crevice	1	46.63	2.36	-2.76	0.68	43.23	0.57	0.42	2.25	NA
9/2/2019 19:59	35.114	C	Te1	p1	Het Kruis	Crevice	1	46.63	2.36	-2.76	0.68	43.23	0.57	0.42	2.25	NA
9/2/2019 20:59	34.615	C	Te1	p1	Het Kruis	Crevice	1	46.63	2.36	-2.76	0.68	43.23	0.57	0.42	2.25	NA
9/2/2019 21:59	35.114	C	Te1	p1	Het Kruis	Crevice	1	46.63	2.36	-2.76	0.68	43.23	0.57	0.42	2.25	NA
9/2/2019 22:59	35.114	C	Te1	p1	Het Kruis	Crevice	1	46.63	2.36	-2.76	0.68	43.23	0.57	0.42	2.25	NA
9/2/2019 23:59	34.615	C	Te1	p1	Het Kruis	Crevice	1	46.63	2.36	-2.76	0.68	43.23	0.57	0.42	2.25	NA
10/2/2019 0:59	34.615	C	Te1	p1	Het Kruis	Crevice	1	46.63	2.36	-2.76	0.68	43.23	0.57	0.42	2.25	NA
10/2/2019 1:59	34.116	C	Te1	p1	Het Kruis	Crevice	1	46.63	2.36	-2.76	0.68	43.23	0.57	0.42	2.25	NA
10/2/2019 2:59	34.116	C	Te1	p1	Het Kruis	Crevice	1	46.63	2.36	-2.76	0.68	43.23	0.57	0.42	2.25	NA
10/2/2019 3:59	33.618	C	Te1	p1	Het Kruis	Crevice	1	46.63	2.36	-2.76	0.68	43.23	0.57	0.42	2.25	NA
10/2/2019 4:59	33.119	C	Te1	p1	Het Kruis	Crevice	1	46.63	2.36	-2.76	0.68	43.23	0.57	0.42	2.25	NA
10/2/2019 5:59	33.119	C	Te1	p1	Het Kruis	Crevice	1	46.63	2.36	-2.76	0.68	43.23	0.57	0.42	2.25	NA
10/2/2019 6:59	32.62	C	Te1	p1	Het Kruis	Crevice	1	46.63	2.36	-2.76	0.68	43.23	0.57	0.42	2.25	NA
10/2/2019 7:59	32.62	C	Te1	p1	Het Kruis	Crevice	1	46.63	2.36	-2.76	0.68	43.23	0.57	0.42	2.25	NA
10/2/2019 8:59	32.121	C	Te1	p1	Het Kruis	Crevice	1	46.63	2.36	-2.76	0.68	43.23	0.57	0.42	2.25	NA
10/2/2019 9:59	32.121	C	Te1	p1	Het Kruis	Crevice	1	46.63	2.36	-2.76	0.68	43.23	0.57	0.42	2.25	NA
10/2/2019 10:59	32.121	C	Te1	p1	Het Kruis	Crevice	1	46.63	2.36	-2.76	0.68	43.23	0.57	0.42	2.25	NA
10/2/2019 11:59	32.121	C	Te1	p1	Het Kruis	Crevice	1	46.63	2.36	-2.76	0.68	43.23	0.57	0.42	2.25	NA
10/2/2019 12:59	32.121	C	Te1	p1	Het Kruis	Crevice	1	46.63	2.36	-2.76	0.68	43.23	0.57	0.42	2.25	NA
10/2/2019 13:59	32.62	C	Te1	p1	Het Kruis	Crevice	1	46.63	2.36	-2.76	0.68	43.23	0.57	0.42	2.25	NA
10/2/2019 14:59	32.62	C	Te1	p1	Het Kruis	Crevice	1	46.63	2.36	-2.76	0.68	43.23	0.57	0.42	2.25	NA
10/2/2019 15:59	33.119	C	Te1	p1	Het Kruis	Crevice	1	46.63	2.36	-2.76	0.68	43.23	0.57	0.42	2.25	NA
10/2/2019 16:59	33.618	C	Te1	p1	Het Kruis	Crevice	1	46.63	2.36	-2.76	0.68	43.23	0.57	0.42	2.25	NA
10/2/2019 17:59	34.116	C	Te1	p1	Het Kruis	Crevice	1	46.63	2.36	-2.76	0.68	43.23	0.57	0.42	2.25	NA
10/2/2019 18:59	34.116	C	Te1	p1	Het Kruis	Crevice	1	46.63	2.36	-2.76	0.68	43.23	0.57	0.42	2.25	NA
10/2/2019 19:59	34.615	C	Te1	p1	Het Kruis	Crevice	1	46.63	2.36	-2.76	0.68	43.23	0.57	0.42	2.25	NA
10/2/2019 20:59	34.615	C	Te1	p1	Het Kruis	Crevice	1	46.63	2.36	-2.76	0.68	43.23	0.57	0.42	2.25	NA
10/2/2019 21:59	34.116	C	Te1	p1	Het Kruis	Crevice	1	46.63	2.36	-2.76	0.68	43.23	0.57	0.42	2.25	NA
10/2/2019 22:59	34.116	C	Te1	p1	Het Kruis	Crevice	1	46.63	2.36	-2.76	0.68	43.23	0.57	0.42	2.25	NA
10/2/2019 23:59	34.116	C	Te1	p1	Het Kruis	Crevice	1	46.63	2.36	-2.76	0.68	43.23	0.57	0.42	2.25	NA
11/2/2019 0:59	33.618	C	Te1	p1	Het Kruis	Crevice	1	46.63	2.36	-2.76	0.68	43.23	0.57	0.42	2.25	NA
11/2/2019 1:59	33.119	C	Te1	p1	Het Kruis	Crevice	1	46.63	2.36	-2.76	0.68	43.23	0.57	0.42	2.25	NA
11/2/2019 2:59	33.119	C	Te1	p1	Het Kruis	Crevice	1	46.63	2.36	-2.76	0.68	43.23	0.57	0.42	2.25	NA
11/2/2019 3:59	32.62	C	Te1	p1	Het Kruis	Crevice	1	46.63	2.36	-2.76	0.68	43.23	0.57	0.42	2.25	NA
11/2/2019 4:59	32.121	C	Te1	p1	Het Kruis	Crevice	1	46.63	2.36	-2.76	0.68	43.23	0.57	0.42	2.25	NA
11/2/2019 5:59	32.121	C	Te1	p1	Het Kruis	Crevice	1	46.63	2.36	-2.76	0.68	43.23	0.57	0.42	2.25	NA
11/2/2019 6:59	31.622	C	Te1	p1	Het Kruis	Crevice	1	46.63	2.36	-2.76	0.68	43.23	0.57	0.42	2.25	NA
11/2/2019 7:59	31.622	C	Te1	p1	Het Kruis	Crevice	1	46.63	2.36	-2.76	0.68	43.23	0.57	0.42	2.25	NA
11/2/2019 8:59	31.622	C	Te1	p1	Het Kruis	Crevice	1	46.63	2.36	-2.76	0.68	43.23	0.57	0.42	2.25	NA
11/2/2019 9:59	31.123	C	Te1	p1	Het Kruis	Crevice	1	46.63	2.36	-2.76	0.68	43.23	0.57	0.42	2.25	NA
11/2/2019 10:59	31.123	C	Te1	p1	Het Kruis	Crevice	1	46.63	2.36	-2.76	0.68	43.23	0.57	0.42	2.25	NA
11/2/2019 11:59	30.623	C	Te1	p1	Het Kruis	Crevice	1	46.63	2.36	-2.76	0.68	43.23	0.57	0.42	2.25	NA
11/2/2019 12:59	31.123	C	Te1	p1	Het Kruis	Crevice	1	46.63	2.36	-2.76	0.68	43.23	0.57	0.42	2.25	NA
11/2/2019 13:59	31.622	C	Te1	p1	Het Kruis	Crevice	1	46.63	2.36	-2.76	0.68	43.23	0.57	0.42	2.25	NA
11/2/2019 14:59	31.622	C	Te1	p1	Het Kruis	Crevice	1	46.63	2.36	-2.76	0.68	43.23	0.57	0.42	2.25	NA
11/2/2019 15:59	32.62	C	Te1	p1	Het Kruis	Crevice	1	46.63	2.36	-2.76	0.68	43.23	0.57	0.42	2.25	NA
11/2/2019 16:59	33.119	C	Te1	p1	Het Kruis	Crevice	1	46.63	2.36	-2.76	0.68	43.23	0.57	0.42	2.25	NA
11/2/2019 17:59	33.119	C	Te1	p1	Het Kruis	Crevice	1	46.63	2.36	-2.76	0.68	43.23	0.57	0.42	2.25	NA
11/2/2019 18:59	33.618	C	Te1	p1	Het Kruis	Crevice	1	46.63	2.36	-2.76	0.68	43.23	0.57	0.42	2.25	NA
11/2/2019 19:59	33.618	C	Te1	p1	Het Kruis	Crevice	1	46.63	2.36	-2.76	0.68	43.23	0.57	0.42	2.25	NA
11/2/2019 20:59	33.618	C	Te1	p1	Het Kruis	Crevice	1	46.63	2.36	-2.76	0.68	43.23	0.57	0.42	2.25	NA
11/2/2019 21:59	33.618	C	Te1	p1	Het Kruis	Crevice	1	46.63	2.36	-2.76	0.68	43.23	0.57	0.42	2.25	NA
11/2/2019 22:59	33.618	C	Te1	p1	Het Kruis	Crevice	1	46.63	2.36	-2.76	0.68	43.23	0.57	0.42	2.25	NA
11/2/2019 23:59	33.618	C	Te1	p1	Het Kruis	Crevice	1	46.63	2.36	-2.76	0.68	43.23	0.57	0.42	2.25	NA
12/2/2019 0:59	33.119	C	Te1	p1	Het Kruis	Crevice	1	46.63	2.36	-2.76	0.68	43.23	0.57	0.42	2.25	NA
12/2/2019 1:59	32.62	C	Te1	p1	Het Kruis	Crevice	1	46.63	2.36	-2.76	0.68	43.23	0.57	0.42	2.25	NA
12/2/2019 2:59	32.121	C	Te1	p1	Het Kruis	Crevice	1	46.63	2.36	-2.76	0.68	43.23	0.57	0.42	2.25	NA
12/2/2019 3:59	32.121	C	Te1	p1	Het Kruis	Crevice	1	46.63	2.36	-2.76	0.68	43.23	0.57	0.42	2.25	NA
12/2/2019 4:59	31.622	C	Te1	p1	Het Kruis	Crevice	1	46.63	2.36	-2.76	0.68	43.23	0.57	0.42	2.25	NA
12/2/2019 5:59	31.622	C	Te1	p1	Het Kruis	Crevice	1	46.63	2.36	-2.76	0.68	43.23	0.57	0.42	2.25	NA
12/2/2019 6:59	31.123	C	Te1	p1	Het Kruis	Crevice	1	46.63	2.36	-2.76	0.68	43.23	0.57	0.42	2.25	NA
12/2/2019 7:59	31.123	C	Te1	p1	Het Kruis	Crevice	1	46.63	2.36	-2.76	0.68	43.23	0.57	0.42	2.25	NA
12/2/2019 8:59	31.123	C	Te1	p1	Het Kruis	Crevice	1	46.63	2.36	-2.76	0.68	43.23	0.57	0.42	2.25	NA
12/2/2019 9:59	30.623	C	Te1	p1	Het Kruis	Crevice	1	46.63	2.36	-2.76	0.68	43.23	0.57	0.42	2.25	NA
12/2/2019 10:59	30.623	C	Te1	p1	Het Kruis	Crevice	1	46.63	2.36	-2.76	0.68	43.23	0.57	0.42	2.25	NA
12/2/2019 11:59	30.623	C	Te1	p1	Het Kruis	Crevice	1	46.63	2.36	-2.76	0.68	43.23	0.57	0.42	2.25	NA
12/2/2019 12:59	31.123	C	Te1	p1	Het Kruis	Crevice	1	46.63	2.36	-2.76	0.68	43.23	0.57	0.42	2.25	NA
12/2/2019 13:59	31.123	C	Te1	p1	Het Kruis	Crevice	1	46.63	2.36	-2.76	0.68	43.23	0.57	0.42	2.25	NA
12/2/2019 14:59	31.622	C	Te1	p1	Het Kruis	Crevice	1	46.63	2.36	-2.76	0.68	43.23	0.57	0.42	2.25	NA
12/2/2019 15:59	32.121	C	Te1	p1	Het Kruis	Crevice	1	46.63	2.36	-2.76	0.68	43.23	0.57	0.42	2.25	NA
12/2/2019 16:59	32.62	C	Te1	p1	Het Kruis	Crevice	1	46.63	2.36	-2.76	0.68	43.23	0.57	0.42	2.25	NA
12/2/2019 17:59	33.119	C	Te1	p1	Het Kruis	Crevice	1	46.63	2.36	-2.76	0.68	43.23	0.57	0.42	2.25	NA
12/2/2019 18:59	33.618	C	Te1	p1	Het Kruis	Crevice	1	46.63	2.36	-2.76	0.68	43.23	0.57	0.42	2.25	NA
12/2/2019 19:59	33.618	C	Te1	p1	Het Kruis	Crevice	1	46.63	2.36	-2.76	0.68	43.23	0.57	0.42	2.25	NA
12/2/2019 20:59	33.618	C	Te1	p1	Het Kruis	Crevice	1	46.63	2.36	-2.76	0.68	43.23	0.57	0.42	2.25	NA
12/2/2019 21:59	33.618	C	Te1	p1	Het Kruis	Crevice	1	46.63	2.36	-2.76	0.68	43.23	0.57	0.42	2.25	NA
12/2/2019 22:59	33.618	C	Te1	p1	Het Kruis	Crevice	1	46.63	2.36	-2.76	0.68	43.23	0.57	0.42	2.25	NA
12/2/2019 23:59	33.119	C	Te1	p1	Het Kruis	Crevice	1	46.63	2.36	-2.76	0.68	43.23	0.57	0.42	2.25	NA
13/2/2019 0:59	33.119	C	Te1	p1	Het Kruis	Crevice	1	46.63	2.36	-2.76	0.68	43.23	0.57	0.42	2.25	NA
13/2/2019 1:59	32.62	C	Te1	p1	Het Kruis	Crevice	1	46.63	2.36	-2.76	0.68	43.23	0.57	0.42	2.25	NA
13/2/2019 2:59	32.121	C	Te1	p1	Het Kruis	Crevice	1	46.63	2.36	-2.76	0.68	43.23	0.57	0.42	2.25	NA
13/2/2019 3:59	32.121	C	Te1	p1	Het Kruis	Crevice	1	46.63	2.36	-2.76	0.68	43.23	0.57	0.42	2.25	NA
13/2/2019 4:59	31.622	C	Te1	p1	Het Kruis	Crevice	1	46.63	2.36	-2.76	0.68	43.23	0.57	0.42	2.25	NA
13/2/2019 5:59	31.123	C	Te1	p1	Het Kruis	Crevice	1	46.63	2.36	-2.76	0.68	43.23	0.57	0.42	2.25	NA
13/2/2019 6:59	31.123	C	Te1	p1	Het Kruis	Crevice	1	46.63	2.36	-2.76	0.68	43.23	0.57	0.42	2.25	NA
13/2/2019 7:59	31.123	C	Te1	p1	Het Kruis	Crevice	1	46.63	2.36	-2.76	0.68	43.23	0.57	0.42	2.25	NA
13/2/2019 8:59	30.623	C	Te1	p1	Het Kruis	Crevice	1	46.63	2.36	-2.76	0.68	43.23	0.57	0.42	2.25	NA
13/2/2019 9:59	30.623	C	Te1	p1	Het Kruis	Crevice	1	46.63	2.36	-2.76	0.68	43.23	0.57	0.42	2.25	NA
13/2/2019 10:59	30.623	C	Te1	p1	Het Kruis	Crevice	1	46.63	2.36	-2.76	0.68	43.23	0.57	0.42	2.25	NA
13/2/2019 11:59	31.123	C	Te1	p1	Het Kruis	Crevice	1	46.63	2.36	-2.76	0.68	43.23	0.57	0.42	2.25	NA
13/2/2019 12:59	31.622	C	Te1	p1	Het Kruis	Crevice	1	46.63	2.36	-2.76	0.68	43.23	0.57	0.42	2.25	NA
13/2/2019 13:59	31.622	C	Te1	p1	Het Kruis	Crevice	1	46.63	2.36	-2.76	0.68	43.23	0.57	0.42	2.25	NA
13/2/2019 14:59	32.121	C	Te1	p1	Het Kruis	Crevice	1	46.63	2.36	-2.76	0.68	43.23	0.57	0.42	2.25	NA
13/2/2019 15:59	32.62	C	Te1	p1	Het Kruis	Crevice	1	46.63	2.36	-2.76	0.68	43.23	0.57	0.42	2.25	NA
13/2/2019 16:59	33.119	C	Te1	p1	Het Kruis	Crevice	1	46.63	2.36	-2.76	0.68	43.23	0.57	0.42	2.25	NA
13/2/2019 17:59	33.618	C	Te1	p1	Het Kruis	Crevice	1	46.63	2.36	-2.76	0.68	43.23	0.57	0.42	2.25	NA
13/2/2019 18:59	34.116	C	Te1	p1	Het Kruis	Crevice	1	46.63	2.36	-2.76	0.68	43.23	0.57	0.42	2.25	NA
13/2/2019 19:59	34.116	C	Te1	p1	Het Kruis	Crevice	1	46.63	2.36	-2.76	0.68	43.23	0.57	0.42	2.25	NA
13/2/2019 20:59	34.116	C	Te1	p1	Het Kruis	Crevice	1	46.63	2.36	-2.76	0.68	43.23	0.57	0.42	2.25	NA
13/2/2019 21:59	34.615	C	Te1	p1	Het Kruis	Crevice	1	46.63	2.36	-2.76	0.68	43.23	0.57	0.42	2.25	NA
13/2/2019 22:59	34.615	C	Te1	p1	Het Kruis	Crevice	1	46.63	2.36	-2.76	0.68	43.23	0.57	0.42	2.25	NA
13/2/2019 23:59	34.615	C	Te1	p1	Het Kruis	Crevice	1	46.63	2.36	-2.76	0.68	43.23	0.57	0.42	2.25	NA
14/2/2019 0:59	34.116	C	Te1	p1	Het Kruis	Crevice	1	46.63	2.36	-2.76	0.68	43.23	0.57	0.42	2.25	NA
14/2/2019 1:59	34.116	C	Te1	p1	Het Kruis	Crevice	1	46.63	2.36	-2.76	0.68	43.23	0.57	0.42	2.25	NA
14/2/2019 2:59	33.618	C	Te1	p1	Het Kruis	Crevice	1	46.63	2.36	-2.76	0.68	43.23	0.57	0.42	2.25	NA
14/2/2019 3:59	33.618	C	Te1	p1	Het Kruis	Crevice	1	46.63	2.36	-2.76	0.68	43.23	0.57	0.42	2.25	NA
14/2/2019 4:59	33.618	C	Te1	p1	Het Kruis	Crevice	1	46.63	2.36	-2.76	0.68	43.23	0.57	0.42	2.25	NA
14/2/2019 5:59	33.119	C	Te1	p1	Het Kruis	Crevice	1	46.63	2.36	-2.76	0.68	43.23	0.57	0.42	2.25	NA
14/2/2019 6:59	33.119	C	Te1	p1	Het Kruis	Crevice	1	46.63	2.36	-2.76	0.68	43.23	0.57	0.42	2.25	NA
14/2/2019 7:59	32.62	C	Te1	p1	Het Kruis	Crevice	1	46.63	2.36	-2.76	0.68	43.23	0.57	0.42	2.25	NA
14/2/2019 8:59	33.119	C	Te1	p1	Het Kruis	Crevice	1	46.63	2.36	-2.76	0.68	43.23	0.57	0.42	2.25	NA
14/2/2019 9:59	33.119	C	Te1	p1	Het Kruis	Crevice	1	46.63	2.36	-2.76	0.68	43.23	0.57	0.42	2.25	NA
14/2/2019 10:59	33.119	C	Te1	p1	Het Kruis	Crevice	1	46.63	2.36	-2.76	0.68	43.23	0.57	0.42	2.25	NA
14/2/2019 11:59	33.618	C	Te1	p1	Het Kruis	Crevice	1	46.63	2.36	-2.76	0.68	43.23	0.57	0.42	2.25	NA
14/2/2019 12:59	34.116	C	Te1	p1	Het Kruis	Crevice	1	46.63	2.36	-2.76	0.68	43.23	0.57	0.42	2.25	NA
14/2/2019 13:59	34.615	C	Te1	p1	Het Kruis	Crevice	1	46.63	2.36	-2.76	0.68	43.23	0.57	0.42	2.25	NA
14/2/2019 14:59	34.615	C	Te1	p1	Het Kruis	Crevice	1	46.63	2.36	-2.76	0.68	43.23	0.57	0.42	2.25	NA
14/2/2019 15:59	35.612	C	Te1	p1	Het Kruis	Crevice	1	46.63	2.36	-2.76	0.68	43.23	0.57	0.42	2.25	NA
14/2/2019 16:59	36.111	C	Te1	p1	Het Kruis	Crevice	1	46.63	2.36	-2.76	0.68	43.23	0.57	0.42	2.25	NA
14/2/2019 17:59	36.111	C	Te1	p1	Het Kruis	Crevice	1	46.63	2.36	-2.76	0.68	43.23	0.57	0.42	2.25	NA
14/2/2019 18:59	36.609	C	Te1	p1	Het Kruis	Crevice	1	46.63	2.36	-2.76	0.68	43.23	0.57	0.42	2.25	NA
14/2/2019 19:59	36.609	C	Te1	p1	Het Kruis	Crevice	1	46.63	2.36	-2.76	0.68	43.23	0.57	0.42	2.25	NA
14/2/2019 20:59	37.107	C	Te1	p1	Het Kruis	Crevice	1	46.63	2.36	-2.76	0.68	43.23	0.57	0.42	2.25	NA
14/2/2019 21:59	37.107	C	Te1	p1	Het Kruis	Crevice	1	46.63	2.36	-2.76	0.68	43.23	0.57	0.42	2.25	NA
14/2/2019 22:59	36.609	C	Te1	p1	Het Kruis	Crevice	1	46.63	2.36	-2.76	0.68	43.23	0.57	0.42	2.25	NA
14/2/2019 23:59	36.609	C	Te1	p1	Het Kruis	Crevice	1	46.63	2.36	-2.76	0.68	43.23	0.57	0.42	2.25	NA
15/2/2019 0:59	36.609	C	Te1	p1	Het Kruis	Crevice	1	46.63	2.36	-2.76	0.68	43.23	0.57	0.42	2.25	NA
15/2/2019 1:59	36.111	C	Te1	p1	Het Kruis	Crevice	1	46.63	2.36	-2.76	0.68	43.23	0.57	0.42	2.25	NA
15/2/2019 2:59	35.612	C	Te1	p1	Het Kruis	Crevice	1	46.63	2.36	-2.76	0.68	43.23	0.57	0.42	2.25	NA
15/2/2019 3:59	35.612	C	Te1	p1	Het Kruis	Crevice	1	46.63	2.36	-2.76	0.68	43.23	0.57	0.42	2.25	NA
15/2/2019 4:59	34.615	C	Te1	p1	Het Kruis	Crevice	1	46.63	2.36	-2.76	0.68	43.23	0.57	0.42	2.25	NA
15/2/2019 5:59	33.119	C	Te1	p1	Het Kruis	Crevice	1	46.63	2.36	-2.76	0.68	43.23	0.57	0.42	2.25	NA
15/2/2019 6:59	33.119	C	Te1	p1	Het Kruis	Crevice	1	46.63	2.36	-2.76	0.68	43.23	0.57	0.42	2.25	NA
15/2/2019 7:59	34.116	C	Te1	p1	Het Kruis	Crevice	1	46.63	2.36	-2.76	0.68	43.23	0.57	0.42	2.25	NA
15/2/2019 8:59	33.119	C	Te1	p1	Het Kruis	Crevice	1	46.63	2.36	-2.76	0.68	43.23	0.57	0.42	2.25	NA
15/2/2019 9:59	32.62	C	Te1	p1	Het Kruis	Crevice	1	46.63	2.36	-2.76	0.68	43.23	0.57	0.42	2.25	NA
15/2/2019 10:59	32.62	C	Te1	p1	Het Kruis	Crevice	1	46.63	2.36	-2.76	0.68	43.23	0.57	0.42	2.25	NA
15/2/2019 11:59	32.62	C	Te1	p1	Het Kruis	Crevice	1	46.63	2.36	-2.76	0.68	43.23	0.57	0.42	2.25	NA
15/2/2019 12:59	32.121	C	Te1	p1	Het Kruis	Crevice	1	46.63	2.36	-2.76	0.68	43.23	0.57	0.42	2.25	NA
15/2/2019 13:59	32.62	C	Te1	p1	Het Kruis	Crevice	1	46.63	2.36	-2.76	0.68	43.23	0.57	0.42	2.25	NA
15/2/2019 14:59	33.119	C	Te1	p1	Het Kruis	Crevice	1	46.63	2.36	-2.76	0.68	43.23	0.57	0.42	2.25	NA
15/2/2019 15:59	33.119	C	Te1	p1	Het Kruis	Crevice	1	46.63	2.36	-2.76	0.68	43.23	0.57	0.42	2.25	NA
15/2/2019 16:59	33.119	C	Te1	p1	Het Kruis	Crevice	1	46.63	2.36	-2.76	0.68	43.23	0.57	0.42	2.25	NA
15/2/2019 17:59	33.119	C	Te1	p1	Het Kruis	Crevice	1	46.63	2.36	-2.76	0.68	43.23	0.57	0.42	2.25	NA
15/2/2019 18:59	34.615	C	Te1	p1	Het Kruis	Crevice	1	46.63	2.36	-2.76	0.68	43.23	0.57	0.42	2.25	NA
15/2/2019 19:59	34.615	C	Te1	p1	Het Kruis	Crevice	1	46.63	2.36	-2.76	0.68	43.23	0.57	0.42	2.25	NA
15/2/2019 20:59	33.618	C	Te1	p1	Het Kruis	Crevice	1	46.63	2.36	-2.76	0.68	43.23	0.57	0.42	2.25	NA
15/2/2019 21:59	33.618	C	Te1	p1	Het Kruis	Crevice	1	46.63	2.36	-2.76	0.68	43.23	0.57	0.42	2.25	NA
15/2/2019 22:59	33.618	C	Te1	p1	Het Kruis	Crevice	1	46.63	2.36	-2.76	0.68	43.23	0.57	0.42	2.25	NA
15/2/2019 23:59	33.618	C	Te1	p1	Het Kruis	Crevice	1	46.63	2.36	-2.76	0.68	43.23	0.57	0.42	2.25	NA
16/2/2019 0:59	33.119	C	Te1	p1	Het Kruis	Crevice	1	46.63	2.36	-2.76	0.68	43.23	0.57	0.42	2.25	NA
16/2/2019 1:59	32.62	C	Te1	p1	Het Kruis	Crevice	1	46.63	2.36	-2.76	0.68	43.23	0.57	0.42	2.25	NA
16/2/2019 2:59	32.121	C	Te1	p1	Het Kruis	Crevice	1	46.63	2.36	-2.76	0.68	43.23	0.57	0.42	2.25	NA
16/2/2019 3:59	32.121	C	Te1	p1	Het Kruis	Crevice	1	46.63	2.36	-2.76	0.68	43.23	0.57	0.42	2.25	NA
16/2/2019 4:59	30.623	C	Te1	p1	Het Kruis	Crevice	1	46.63	2.36	-2.76	0.68	43.23	0.57	0.42	2.25	NA
16/2/2019 5:59	30.623	C	Te1	p1	Het Kruis	Crevice	1	46.63	2.36	-2.76	0.68	43.23	0.57	0.42	2.25	NA
16/2/2019 6:59	30.124	C	Te1	p1	Het Kruis	Crevice	1	46.63	2.36	-2.76	0.68	43.23	0.57	0.42	2.25	NA
16/2/2019 7:59	30.623	C	Te1	p1	Het Kruis	Crevice	1	46.63	2.36	-2.76	0.68	43.23	0.57	0.42	2.25	NA
16/2/2019 8:59	30.623	C	Te1	p1	Het Kruis	Crevice	1	46.63	2.36	-2.76	0.68	43.23	0.57	0.42	2.25	NA
16/2/2019 9:59	29.625	C	Te1	p1	Het Kruis	Crevice	1	46.63	2.36	-2.76	0.68	43.23	0.57	0.42	2.25	NA
16/2/2019 10:59	29.625	C	Te1	p1	Het Kruis	Crevice	1	46.63	2.36	-2.76	0.68	43.23	0.57	0.42	2.25	NA
16/2/2019 11:59	29.625	C	Te1	p1	Het Kruis	Crevice	1	46.63	2.36	-2.76	0.68	43.23	0.57	0.42	2.25	NA
16/2/2019 12:59	30.124	C	Te1	p1	Het Kruis	Crevice	1	46.63	2.36	-2.76	0.68	43.23	0.57	0.42	2.25	NA
16/2/2019 13:59	30.623	C	Te1	p1	Het Kruis	Crevice	1	46.63	2.36	-2.76	0.68	43.23	0.57	0.42	2.25	NA
16/2/2019 14:59	31.123	C	Te1	p1	Het Kruis	Crevice	1	46.63	2.36	-2.76	0.68	43.23	0.57	0.42	2.25	NA
16/2/2019 15:59	31.622	C	Te1	p1	Het Kruis	Crevice	1	46.63	2.36	-2.76	0.68	43.23	0.57	0.42	2.25	NA
16/2/2019 16:59	32.121	C	Te1	p1	Het Kruis	Crevice	1	46.63	2.36	-2.76	0.68	43.23	0.57	0.42	2.25	NA
16/2/2019 17:59	32.62	C	Te1	p1	Het Kruis	Crevice	1	46.63	2.36	-2.76	0.68	43.23	0.57	0.42	2.25	NA
16/2/2019 18:59	32.62	C	Te1	p1	Het Kruis	Crevice	1	46.63	2.36	-2.76	0.68	43.23	0.57	0.42	2.25	NA
16/2/2019 19:59	32.62	C	Te1	p1	Het Kruis	Crevice	1	46.63	2.36	-2.76	0.68	43.23	0.57	0.42	2.25	NA
16/2/2019 20:59	33.119	C	Te1	p1	Het Kruis	Crevice	1	46.63	2.36	-2.76	0.68	43.23	0.57	0.42	2.25	NA
16/2/2019 21:59	33.119	C	Te1	p1	Het Kruis	Crevice	1	46.63	2.36	-2.76	0.68	43.23	0.57	0.42	2.25	NA
16/2/2019 22:59	33.119	C	Te1	p1	Het Kruis	Crevice	1	46.63	2.36	-2.76	0.68	43.23	0.57	0.42	2.25	NA
16/2/2019 23:59	32.62	C	Te1	p1	Het Kruis	Crevice	1	46.63	2.36	-2.76	0.68	43.23	0.57	0.42	2.25	NA
17/2/2019 0:59	32.62	C	Te1	p1	Het Kruis	Crevice	1	46.63	2.36	-2.76	0.68	43.23	0.57	0.42	2.25	NA
17/2/2019 1:59	32.121	C	Te1	p1	Het Kruis	Crevice	1	46.63	2.36	-2.76	0.68	43.23	0.57	0.42	2.25	NA
17/2/2019 2:59	31.622	C	Te1	p1	Het Kruis	Crevice	1	46.63	2.36	-2.76	0.68	43.23	0.57	0.42	2.25	NA
17/2/2019 3:59	31.622	C	Te1	p1	Het Kruis	Crevice	1	46.63	2.36	-2.76	0.68	43.23	0.57	0.42	2.25	NA
17/2/2019 4:59	31.123	C	Te1	p1	Het Kruis	Crevice	1	46.63	2.36	-2.76	0.68	43.23	0.57	0.42	2.25	NA
17/2/2019 5:59	30.623	C	Te1	p1	Het Kruis	Crevice	1	46.63	2.36	-2.76	0.68	43.23	0.57	0.42	2.25	NA
17/2/2019 6:59	30.623	C	Te1	p1	Het Kruis	Crevice	1	46.63	2.36	-2.76	0.68	43.23	0.57	0.42	2.25	NA
17/2/2019 7:59	30.623	C	Te1	p1	Het Kruis	Crevice	1	46.63	2.36	-2.76	0.68	43.23	0.57	0.42	2.25	NA
17/2/2019 8:59	30.124	C	Te1	p1	Het Kruis	Crevice	1	46.63	2.36	-2.76	0.68	43.23	0.57	0.42	2.25	NA
17/2/2019 9:59	30.124	C	Te1	p1	Het Kruis	Crevice	1	46.63	2.36	-2.76	0.68	43.23	0.57	0.42	2.25	NA
17/2/2019 10:59	30.124	C	Te1	p1	Het Kruis	Crevice	1	46.63	2.36	-2.76	0.68	43.23	0.57	0.42	2.25	NA
17/2/2019 11:59	30.124	C	Te1	p1	Het Kruis	Crevice	1	46.63	2.36	-2.76	0.68	43.23	0.57	0.42	2.25	NA
17/2/2019 12:59	30.623	C	Te1	p1	Het Kruis	Crevice	1	46.63	2.36	-2.76	0.68	43.23	0.57	0.42	2.25	NA
17/2/2019 13:59	31.123	C	Te1	p1	Het Kruis	Crevice	1	46.63	2.36	-2.76	0.68	43.23	0.57	0.42	2.25	NA
17/2/2019 14:59	31.622	C	Te1	p1	Het Kruis	Crevice	1	46.63	2.36	-2.76	0.68	43.23	0.57	0.42	2.25	NA
17/2/2019 15:59	32.121	C	Te1	p1	Het Kruis	Crevice	1	46.63	2.36	-2.76	0.68	43.23	0.57	0.42	2.25	NA
17/2/2019 16:59	32.62	C	Te1	p1	Het Kruis	Crevice	1	46.63	2.36	-2.76	0.68	43.23	0.57	0.42	2.25	NA
17/2/2019 17:59	33.119	C	Te1	p1	Het Kruis	Crevice	1	46.63	2.36	-2.76	0.68	43.23	0.57	0.42	2.25	NA
17/2/2019 18:59	33.618	C	Te1	p1	Het Kruis	Crevice	1	46.63	2.36	-2.76	0.68	43.23	0.57	0.42	2.25	NA
17/2/2019 19:59	33.618	C	Te1	p1	Het Kruis	Crevice	1	46.63	2.36	-2.76	0.68	43.23	0.57	0.42	2.25	NA
17/2/2019 20:59	33.618	C	Te1	p1	Het Kruis	Crevice	1	46.63	2.36	-2.76	0.68	43.23	0.57	0.42	2.25	NA
17/2/2019 21:59	33.618	C	Te1	p1	Het Kruis	Crevice	1	46.63	2.36	-2.76	0.68	43.23	0.57	0.42	2.25	NA
17/2/2019 22:59	33.618	C	Te1	p1	Het Kruis	Crevice	1	46.63	2.36	-2.76	0.68	43.23	0.57	0.42	2.25	NA
17/2/2019 23:59	33.618	C	Te1	p1	Het Kruis	Crevice	1	46.63	2.36	-2.76	0.68	43.23	0.57	0.42	2.25	NA
18/2/2019 0:59	33.119	C	Te1	p1	Het Kruis	Crevice	1	46.63	2.36	-2.76	0.68	43.23	0.57	0.42	2.25	NA
18/2/2019 1:59	33.119	C	Te1	p1	Het Kruis	Crevice	1	46.63	2.36	-2.76	0.68	43.23	0.57	0.42	2.25	NA
18/2/2019 2:59	33.119	C	Te1	p1	Het Kruis	Crevice	1	46.63	2.36	-2.76	0.68	43.23	0.57	0.42	2.25	NA
18/2/2019 3:59	32.62	C	Te1	p1	Het Kruis	Crevice	1	46.63	2.36	-2.76	0.68	43.23	0.57	0.42	2.25	NA
18/2/2019 4:59	32.121	C	Te1	p1	Het Kruis	Crevice	1	46.63	2.36	-2.76	0.68	43.23	0.57	0.42	2.25	NA
18/2/2019 5:59	32.121	C	Te1	p1	Het Kruis	Crevice	1	46.63	2.36	-2.76	0.68	43.23	0.57	0.42	2.25	NA
18/2/2019 6:59	31.622	C	Te1	p1	Het Kruis	Crevice	1	46.63	2.36	-2.76	0.68	43.23	0.57	0.42	2.25	NA
18/2/2019 7:59	31.622	C	Te1	p1	Het Kruis	Crevice	1	46.63	2.36	-2.76	0.68	43.23	0.57	0.42	2.25	NA
18/2/2019 8:59	31.622	C	Te1	p1	Het Kruis	Crevice	1	46.63	2.36	-2.76	0.68	43.23	0.57	0.42	2.25	NA
18/2/2019 9:59	31.622	C	Te1	p1	Het Kruis	Crevice	1	46.63	2.36	-2.76	0.68	43.23	0.57	0.42	2.25	NA
18/2/2019 10:59	31.622	C	Te1	p1	Het Kruis	Crevice	1	46.63	2.36	-2.76	0.68	43.23	0.57	0.42	2.25	NA
18/2/2019 11:59	31.622	C	Te1	p1	Het Kruis	Crevice	1	46.63	2.36	-2.76	0.68	43.23	0.57	0.42	2.25	NA
18/2/2019 12:59	32.121	C	Te1	p1	Het Kruis	Crevice	1	46.63	2.36	-2.76	0.68	43.23	0.57	0.42	2.25	NA
18/2/2019 13:59	32.62	C	Te1	p1	Het Kruis	Crevice	1	46.63	2.36	-2.76	0.68	43.23	0.57	0.42	2.25	NA
18/2/2019 14:59	33.119	C	Te1	p1	Het Kruis	Crevice	1	46.63	2.36	-2.76	0.68	43.23	0.57	0.42	2.25	NA
18/2/2019 15:59	33.618	C	Te1	p1	Het Kruis	Crevice	1	46.63	2.36	-2.76	0.68	43.23	0.57	0.42	2.25	NA
18/2/2019 16:59	34.116	C	Te1	p1	Het Kruis	Crevice	1	46.63	2.36	-2.76	0.68	43.23	0.57	0.42	2.25	NA
18/2/2019 17:59	34.116	C	Te1	p1	Het Kruis	Crevice	1	46.63	2.36	-2.76	0.68	43.23	0.57	0.42	2.25	NA
18/2/2019 18:59	34.615	C	Te1	p1	Het Kruis	Crevice	1	46.63	2.36	-2.76	0.68	43.23	0.57	0.42	2.25	NA
18/2/2019 19:59	34.615	C	Te1	p1	Het Kruis	Crevice	1	46.63	2.36	-2.76	0.68	43.23	0.57	0.42	2.25	NA
18/2/2019 20:59	35.114	C	Te1	p1	Het Kruis	Crevice	1	46.63	2.36	-2.76	0.68	43.23	0.57	0.42	2.25	NA
18/2/2019 21:59	35.114	C	Te1	p1	Het Kruis	Crevice	1	46.63	2.36	-2.76	0.68	43.23	0.57	0.42	2.25	NA
18/2/2019 22:59	34.615	C	Te1	p1	Het Kruis	Crevice	1	46.63	2.36	-2.76	0.68	43.23	0.57	0.42	2.25	NA
18/2/2019 23:59	34.615	C	Te1	p1	Het Kruis	Crevice	1	46.63	2.36	-2.76	0.68	43.23	0.57	0.42	2.25	NA
19/2/2019 0:59	34.116	C	Te1	p1	Het Kruis	Crevice	1	46.63	2.36	-2.76	0.68	43.23	0.57	0.42	2.25	NA
19/2/2019 1:59	34.116	C	Te1	p1	Het Kruis	Crevice	1	46.63	2.36	-2.76	0.68	43.23	0.57	0.42	2.25	NA
19/2/2019 2:59	33.618	C	Te1	p1	Het Kruis	Crevice	1	46.63	2.36	-2.76	0.68	43.23	0.57	0.42	2.25	NA
19/2/2019 3:59	33.618	C	Te1	p1	Het Kruis	Crevice	1	46.63	2.36	-2.76	0.68	43.23	0.57	0.42	2.25	NA
19/2/2019 4:59	33.618	C	Te1	p1	Het Kruis	Crevice	1	46.63	2.36	-2.76	0.68	43.23	0.57	0.42	2.25	NA
19/2/2019 5:59	33.119	C	Te1	p1	Het Kruis	Crevice	1	46.63	2.36	-2.76	0.68	43.23	0.57	0.42	2.25	NA
19/2/2019 6:59	32.62	C	Te1	p1	Het Kruis	Crevice	1	46.63	2.36	-2.76	0.68	43.23	0.57	0.42	2.25	NA
19/2/2019 7:59	32.62	C	Te1	p1	Het Kruis	Crevice	1	46.63	2.36	-2.76	0.68	43.23	0.57	0.42	2.25	NA
19/2/2019 8:59	32.62	C	Te1	p1	Het Kruis	Crevice	1	46.63	2.36	-2.76	0.68	43.23	0.57	0.42	2.25	NA
19/2/2019 9:59	32.62	C	Te1	p1	Het Kruis	Crevice	1	46.63	2.36	-2.76	0.68	43.23	0.57	0.42	2.25	NA
19/2/2019 10:59	32.62	C	Te1	p1	Het Kruis	Crevice	1	46.63	2.36	-2.76	0.68	43.23	0.57	0.42	2.25	NA
19/2/2019 11:59	32.121	C	Te1	p1	Het Kruis	Crevice	1	46.63	2.36	-2.76	0.68	43.23	0.57	0.42	2.25	NA
19/2/2019 12:59	32.121	C	Te1	p1	Het Kruis	Crevice	1	46.63	2.36	-2.76	0.68	43.23	0.57	0.42	2.25	NA
19/2/2019 13:59	32.121	C	Te1	p1	Het Kruis	Crevice	1	46.63	2.36	-2.76	0.68	43.23	0.57	0.42	2.25	NA
19/2/2019 14:59	32.62	C	Te1	p1	Het Kruis	Crevice	1	46.63	2.36	-2.76	0.68	43.23	0.57	0.42	2.25	NA
19/2/2019 15:59	33.119	C	Te1	p1	Het Kruis	Crevice	1	46.63	2.36	-2.76	0.68	43.23	0.57	0.42	2.25	NA
19/2/2019 16:59	32.62	C	Te1	p1	Het Kruis	Crevice	1	46.63	2.36	-2.76	0.68	43.23	0.57	0.42	2.25	NA
19/2/2019 17:59	33.119	C	Te1	p1	Het Kruis	Crevice	1	46.63	2.36	-2.76	0.68	43.23	0.57	0.42	2.25	NA
19/2/2019 18:59	33.618	C	Te1	p1	Het Kruis	Crevice	1	46.63	2.36	-2.76	0.68	43.23	0.57	0.42	2.25	NA
19/2/2019 19:59	34.116	C	Te1	p1	Het Kruis	Crevice	1	46.63	2.36	-2.76	0.68	43.23	0.57	0.42	2.25	NA
19/2/2019 20:59	34.116	C	Te1	p1	Het Kruis	Crevice	1	46.63	2.36	-2.76	0.68	43.23	0.57	0.42	2.25	NA
19/2/2019 21:59	34.116	C	Te1	p1	Het Kruis	Crevice	1	46.63	2.36	-2.76	0.68	43.23	0.57	0.42	2.25	NA
19/2/2019 22:59	34.116	C	Te1	p1	Het Kruis	Crevice	1	46.63	2.36	-2.76	0.68	43.23	0.57	0.42	2.25	NA
19/2/2019 23:59	33.618	C	Te1	p1	Het Kruis	Crevice	1	46.63	2.36	-2.76	0.68	43.23	0.57	0.42	2.25	NA
20/2/2019 0:59	33.618	C	Te1	p1	Het Kruis	Crevice	1	46.63	2.36	-2.76	0.68	43.23	0.57	0.42	2.25	NA
20/2/2019 1:59	33.119	C	Te1	p1	Het Kruis	Crevice	1	46.63	2.36	-2.76	0.68	43.23	0.57	0.42	2.25	NA
20/2/2019 2:59	33.119	C	Te1	p1	Het Kruis	Crevice	1	46.63	2.36	-2.76	0.68	43.23	0.57	0.42	2.25	NA
20/2/2019 3:59	32.62	C	Te1	p1	Het Kruis	Crevice	1	46.63	2.36	-2.76	0.68	43.23	0.57	0.42	2.25	NA
20/2/2019 4:59	32.62	C	Te1	p1	Het Kruis	Crevice	1	46.63	2.36	-2.76	0.68	43.23	0.57	0.42	2.25	NA
20/2/2019 5:59	32.121	C	Te1	p1	Het Kruis	Crevice	1	46.63	2.36	-2.76	0.68	43.23	0.57	0.42	2.25	NA
20/2/2019 6:59	31.622	C	Te1	p1	Het Kruis	Crevice	1	46.63	2.36	-2.76	0.68	43.23	0.57	0.42	2.25	NA
20/2/2019 7:59	31.622	C	Te1	p1	Het Kruis	Crevice	1	46.63	2.36	-2.76	0.68	43.23	0.57	0.42	2.25	NA
20/2/2019 8:59	31.622	C	Te1	p1	Het Kruis	Crevice	1	46.63	2.36	-2.76	0.68	43.23	0.57	0.42	2.25	NA
20/2/2019 9:59	31.123	C	Te1	p1	Het Kruis	Crevice	1	46.63	2.36	-2.76	0.68	43.23	0.57	0.42	2.25	NA
20/2/2019 10:59	31.123	C	Te1	p1	Het Kruis	Crevice	1	46.63	2.36	-2.76	0.68	43.23	0.57	0.42	2.25	NA
20/2/2019 11:59	31.123	C	Te1	p1	Het Kruis	Crevice	1	46.63	2.36	-2.76	0.68	43.23	0.57	0.42	2.25	NA
20/2/2019 12:59	31.123	C	Te1	p1	Het Kruis	Crevice	1	46.63	2.36	-2.76	0.68	43.23	0.57	0.42	2.25	NA
20/2/2019 13:59	31.622	C	Te1	p1	Het Kruis	Crevice	1	46.63	2.36	-2.76	0.68	43.23	0.57	0.42	2.25	NA
20/2/2019 14:59	32.121	C	Te1	p1	Het Kruis	Crevice	1	46.63	2.36	-2.76	0.68	43.23	0.57	0.42	2.25	NA
20/2/2019 15:59	32.121	C	Te1	p1	Het Kruis	Crevice	1	46.63	2.36	-2.76	0.68	43.23	0.57	0.42	2.25	NA
20/2/2019 16:59	32.62	C	Te1	p1	Het Kruis	Crevice	1	46.63	2.36	-2.76	0.68	43.23	0.57	0.42	2.25	NA
20/2/2019 17:59	33.119	C	Te1	p1	Het Kruis	Crevice	1	46.63	2.36	-2.76	0.68	43.23	0.57	0.42	2.25	NA
20/2/2019 18:59	33.119	C	Te1	p1	Het Kruis	Crevice	1	46.63	2.36	-2.76	0.68	43.23	0.57	0.42	2.25	NA
20/2/2019 19:59	33.119	C	Te1	p1	Het Kruis	Crevice	1	46.63	2.36	-2.76	0.68	43.23	0.57	0.42	2.25	NA
20/2/2019 20:59	33.618	C	Te1	p1	Het Kruis	Crevice	1	46.63	2.36	-2.76	0.68	43.23	0.57	0.42	2.25	NA
20/2/2019 21:59	33.618	C	Te1	p1	Het Kruis	Crevice	1	46.63	2.36	-2.76	0.68	43.23	0.57	0.42	2.25	NA
20/2/2019 22:59	33.119	C	Te1	p1	Het Kruis	Crevice	1	46.63	2.36	-2.76	0.68	43.23	0.57	0.42	2.25	NA
20/2/2019 23:59	33.119	C	Te1	p1	Het Kruis	Crevice	1	46.63	2.36	-2.76	0.68	43.23	0.57	0.42	2.25	NA
21/2/2019 0:59	32.62	C	Te1	p1	Het Kruis	Crevice	1	46.63	2.36	-2.76	0.68	43.23	0.57	0.42	2.25	NA
21/2/2019 1:59	32.62	C	Te1	p1	Het Kruis	Crevice	1	46.63	2.36	-2.76	0.68	43.23	0.57	0.42	2.25	NA
21/2/2019 2:59	32.121	C	Te1	p1	Het Kruis	Crevice	1	46.63	2.36	-2.76	0.68	43.23	0.57	0.42	2.25	NA
21/2/2019 3:59	31.622	C	Te1	p1	Het Kruis	Crevice	1	46.63	2.36	-2.76	0.68	43.23	0.57	0.42	2.25	NA
21/2/2019 4:59	31.622	C	Te1	p1	Het Kruis	Crevice	1	46.63	2.36	-2.76	0.68	43.23	0.57	0.42	2.25	NA
21/2/2019 5:59	31.123	C	Te1	p1	Het Kruis	Crevice	1	46.63	2.36	-2.76	0.68	43.23	0.57	0.42	2.25	NA
21/2/2019 6:59	30.623	C	Te1	p1	Het Kruis	Crevice	1	46.63	2.36	-2.76	0.68	43.23	0.57	0.42	2.25	NA
21/2/2019 7:59	31.123	C	Te1	p1	Het Kruis	Crevice	1	46.63	2.36	-2.76	0.68	43.23	0.57	0.42	2.25	NA
21/2/2019 8:59	30.623	C	Te1	p1	Het Kruis	Crevice	1	46.63	2.36	-2.76	0.68	43.23	0.57	0.42	2.25	NA
21/2/2019 9:59	30.623	C	Te1	p1	Het Kruis	Crevice	1	46.63	2.36	-2.76	0.68	43.23	0.57	0.42	2.25	NA
21/2/2019 10:59	30.623	C	Te1	p1	Het Kruis	Crevice	1	46.63	2.36	-2.76	0.68	43.23	0.57	0.42	2.25	NA
21/2/2019 11:59	30.623	C	Te1	p1	Het Kruis	Crevice	1	46.63	2.36	-2.76	0.68	43.23	0.57	0.42	2.25	NA
21/2/2019 12:59	31.123	C	Te1	p1	Het Kruis	Crevice	1	46.63	2.36	-2.76	0.68	43.23	0.57	0.42	2.25	NA
21/2/2019 13:59	31.622	C	Te1	p1	Het Kruis	Crevice	1	46.63	2.36	-2.76	0.68	43.23	0.57	0.42	2.25	NA
21/2/2019 14:59	32.121	C	Te1	p1	Het Kruis	Crevice	1	46.63	2.36	-2.76	0.68	43.23	0.57	0.42	2.25	NA
21/2/2019 15:59	32.62	C	Te1	p1	Het Kruis	Crevice	1	46.63	2.36	-2.76	0.68	43.23	0.57	0.42	2.25	NA
21/2/2019 16:59	32.62	C	Te1	p1	Het Kruis	Crevice	1	46.63	2.36	-2.76	0.68	43.23	0.57	0.42	2.25	NA
21/2/2019 17:59	33.119	C	Te1	p1	Het Kruis	Crevice	1	46.63	2.36	-2.76	0.68	43.23	0.57	0.42	2.25	NA
21/2/2019 18:59	33.618	C	Te1	p1	Het Kruis	Crevice	1	46.63	2.36	-2.76	0.68	43.23	0.57	0.42	2.25	NA
21/2/2019 19:59	33.618	C	Te1	p1	Het Kruis	Crevice	1	46.63	2.36	-2.76	0.68	43.23	0.57	0.42	2.25	NA
21/2/2019 20:59	33.618	C	Te1	p1	Het Kruis	Crevice	1	46.63	2.36	-2.76	0.68	43.23	0.57	0.42	2.25	NA
21/2/2019 21:59	33.618	C	Te1	p1	Het Kruis	Crevice	1	46.63	2.36	-2.76	0.68	43.23	0.57	0.42	2.25	NA
21/2/2019 22:59	33.618	C	Te1	p1	Het Kruis	Crevice	1	46.63	2.36	-2.76	0.68	43.23	0.57	0.42	2.25	NA
21/2/2019 23:59	33.618	C	Te1	p1	Het Kruis	Crevice	1	46.63	2.36	-2.76	0.68	43.23	0.57	0.42	2.25	NA
22/2/2019 0:59	33.618	C	Te1	p1	Het Kruis	Crevice	1	46.63	2.36	-2.76	0.68	43.23	0.57	0.42	2.25	NA
22/2/2019 1:59	33.119	C	Te1	p1	Het Kruis	Crevice	1	46.63	2.36	-2.76	0.68	43.23	0.57	0.42	2.25	NA
22/2/2019 2:59	33.119	C	Te1	p1	Het Kruis	Crevice	1	46.63	2.36	-2.76	0.68	43.23	0.57	0.42	2.25	NA
22/2/2019 3:59	32.62	C	Te1	p1	Het Kruis	Crevice	1	46.63	2.36	-2.76	0.68	43.23	0.57	0.42	2.25	NA
22/2/2019 4:59	32.62	C	Te1	p1	Het Kruis	Crevice	1	46.63	2.36	-2.76	0.68	43.23	0.57	0.42	2.25	NA
22/2/2019 5:59	31.622	C	Te1	p1	Het Kruis	Crevice	1	46.63	2.36	-2.76	0.68	43.23	0.57	0.42	2.25	NA
22/2/2019 6:59	31.622	C	Te1	p1	Het Kruis	Crevice	1	46.63	2.36	-2.76	0.68	43.23	0.57	0.42	2.25	NA
22/2/2019 7:59	32.121	C	Te1	p1	Het Kruis	Crevice	1	46.63	2.36	-2.76	0.68	43.23	0.57	0.42	2.25	NA
22/2/2019 8:59	31.622	C	Te1	p1	Het Kruis	Crevice	1	46.63	2.36	-2.76	0.68	43.23	0.57	0.42	2.25	NA
22/2/2019 9:59	31.622	C	Te1	p1	Het Kruis	Crevice	1	46.63	2.36	-2.76	0.68	43.23	0.57	0.42	2.25	NA
22/2/2019 10:59	31.123	C	Te1	p1	Het Kruis	Crevice	1	46.63	2.36	-2.76	0.68	43.23	0.57	0.42	2.25	NA
22/2/2019 11:59	31.622	C	Te1	p1	Het Kruis	Crevice	1	46.63	2.36	-2.76	0.68	43.23	0.57	0.42	2.25	NA
22/2/2019 12:59	31.622	C	Te1	p1	Het Kruis	Crevice	1	46.63	2.36	-2.76	0.68	43.23	0.57	0.42	2.25	NA
22/2/2019 13:59	31.622	C	Te1	p1	Het Kruis	Crevice	1	46.63	2.36	-2.76	0.68	43.23	0.57	0.42	2.25	NA
22/2/2019 14:59	32.121	C	Te1	p1	Het Kruis	Crevice	1	46.63	2.36	-2.76	0.68	43.23	0.57	0.42	2.25	NA
22/2/2019 15:59	32.62	C	Te1	p1	Het Kruis	Crevice	1	46.63	2.36	-2.76	0.68	43.23	0.57	0.42	2.25	NA
22/2/2019 16:59	33.119	C	Te1	p1	Het Kruis	Crevice	1	46.63	2.36	-2.76	0.68	43.23	0.57	0.42	2.25	NA
22/2/2019 17:59	33.119	C	Te1	p1	Het Kruis	Crevice	1	46.63	2.36	-2.76	0.68	43.23	0.57	0.42	2.25	NA
22/2/2019 18:59	32.121	C	Te1	p1	Het Kruis	Crevice	1	46.63	2.36	-2.76	0.68	43.23	0.57	0.42	2.25	NA
22/2/2019 19:59	32.62	C	Te1	p1	Het Kruis	Crevice	1	46.63	2.36	-2.76	0.68	43.23	0.57	0.42	2.25	NA
22/2/2019 20:59	33.618	C	Te1	p1	Het Kruis	Crevice	1	46.63	2.36	-2.76	0.68	43.23	0.57	0.42	2.25	NA
22/2/2019 21:59	33.618	C	Te1	p1	Het Kruis	Crevice	1	46.63	2.36	-2.76	0.68	43.23	0.57	0.42	2.25	NA
22/2/2019 22:59	33.119	C	Te1	p1	Het Kruis	Crevice	1	46.63	2.36	-2.76	0.68	43.23	0.57	0.42	2.25	NA
22/2/2019 23:59	33.119	C	Te1	p1	Het Kruis	Crevice	1	46.63	2.36	-2.76	0.68	43.23	0.57	0.42	2.25	NA
23/2/2019 0:59	32.62	C	Te1	p1	Het Kruis	Crevice	1	46.63	2.36	-2.76	0.68	43.23	0.57	0.42	2.25	NA
23/2/2019 1:59	32.62	C	Te1	p1	Het Kruis	Crevice	1	46.63	2.36	-2.76	0.68	43.23	0.57	0.42	2.25	NA
23/2/2019 2:59	32.121	C	Te1	p1	Het Kruis	Crevice	1	46.63	2.36	-2.76	0.68	43.23	0.57	0.42	2.25	NA
23/2/2019 3:59	32.121	C	Te1	p1	Het Kruis	Crevice	1	46.63	2.36	-2.76	0.68	43.23	0.57	0.42	2.25	NA
23/2/2019 4:59	31.622	C	Te1	p1	Het Kruis	Crevice	1	46.63	2.36	-2.76	0.68	43.23	0.57	0.42	2.25	NA
23/2/2019 5:59	31.123	C	Te1	p1	Het Kruis	Crevice	1	46.63	2.36	-2.76	0.68	43.23	0.57	0.42	2.25	NA
23/2/2019 6:59	31.123	C	Te1	p1	Het Kruis	Crevice	1	46.63	2.36	-2.76	0.68	43.23	0.57	0.42	2.25	NA
23/2/2019 7:59	30.623	C	Te1	p1	Het Kruis	Crevice	1	46.63	2.36	-2.76	0.68	43.23	0.57	0.42	2.25	NA
23/2/2019 8:59	30.124	C	Te1	p1	Het Kruis	Crevice	1	46.63	2.36	-2.76	0.68	43.23	0.57	0.42	2.25	NA
23/2/2019 9:59	30.124	C	Te1	p1	Het Kruis	Crevice	1	46.63	2.36	-2.76	0.68	43.23	0.57	0.42	2.25	NA
23/2/2019 10:59	29.625	C	Te1	p1	Het Kruis	Crevice	1	46.63	2.36	-2.76	0.68	43.23	0.57	0.42	2.25	NA
23/2/2019 11:59	29.625	C	Te1	p1	Het Kruis	Crevice	1	46.63	2.36	-2.76	0.68	43.23	0.57	0.42	2.25	NA
23/2/2019 12:59	30.124	C	Te1	p1	Het Kruis	Crevice	1	46.63	2.36	-2.76	0.68	43.23	0.57	0.42	2.25	NA
23/2/2019 13:59	30.623	C	Te1	p1	Het Kruis	Crevice	1	46.63	2.36	-2.76	0.68	43.23	0.57	0.42	2.25	NA
23/2/2019 14:59	31.123	C	Te1	p1	Het Kruis	Crevice	1	46.63	2.36	-2.76	0.68	43.23	0.57	0.42	2.25	NA
23/2/2019 15:59	31.622	C	Te1	p1	Het Kruis	Crevice	1	46.63	2.36	-2.76	0.68	43.23	0.57	0.42	2.25	NA
23/2/2019 16:59	31.622	C	Te1	p1	Het Kruis	Crevice	1	46.63	2.36	-2.76	0.68	43.23	0.57	0.42	2.25	NA
23/2/2019 17:59	31.622	C	Te1	p1	Het Kruis	Crevice	1	46.63	2.36	-2.76	0.68	43.23	0.57	0.42	2.25	NA
23/2/2019 18:59	32.121	C	Te1	p1	Het Kruis	Crevice	1	46.63	2.36	-2.76	0.68	43.23	0.57	0.42	2.25	NA
23/2/2019 19:59	32.121	C	Te1	p1	Het Kruis	Crevice	1	46.63	2.36	-2.76	0.68	43.23	0.57	0.42	2.25	NA
23/2/2019 20:59	32.62	C	Te1	p1	Het Kruis	Crevice	1	46.63	2.36	-2.76	0.68	43.23	0.57	0.42	2.25	NA
23/2/2019 21:59	32.62	C	Te1	p1	Het Kruis	Crevice	1	46.63	2.36	-2.76	0.68	43.23	0.57	0.42	2.25	NA
23/2/2019 22:59	32.62	C	Te1	p1	Het Kruis	Crevice	1	46.63	2.36	-2.76	0.68	43.23	0.57	0.42	2.25	NA
23/2/2019 23:59	32.121	C	Te1	p1	Het Kruis	Crevice	1	46.63	2.36	-2.76	0.68	43.23	0.57	0.42	2.25	NA
24/2/2019 0:59	32.121	C	Te1	p1	Het Kruis	Crevice	1	46.63	2.36	-2.76	0.68	43.23	0.57	0.42	2.25	NA
24/2/2019 1:59	31.622	C	Te1	p1	Het Kruis	Crevice	1	46.63	2.36	-2.76	0.68	43.23	0.57	0.42	2.25	NA
24/2/2019 2:59	31.123	C	Te1	p1	Het Kruis	Crevice	1	46.63	2.36	-2.76	0.68	43.23	0.57	0.42	2.25	NA
24/2/2019 3:59	31.123	C	Te1	p1	Het Kruis	Crevice	1	46.63	2.36	-2.76	0.68	43.23	0.57	0.42	2.25	NA
24/2/2019 4:59	30.623	C	Te1	p1	Het Kruis	Crevice	1	46.63	2.36	-2.76	0.68	43.23	0.57	0.42	2.25	NA
24/2/2019 5:59	30.623	C	Te1	p1	Het Kruis	Crevice	1	46.63	2.36	-2.76	0.68	43.23	0.57	0.42	2.25	NA
24/2/2019 6:59	30.124	C	Te1	p1	Het Kruis	Crevice	1	46.63	2.36	-2.76	0.68	43.23	0.57	0.42	2.25	NA
24/2/2019 7:59	30.124	C	Te1	p1	Het Kruis	Crevice	1	46.63	2.36	-2.76	0.68	43.23	0.57	0.42	2.25	NA
24/2/2019 8:59	30.124	C	Te1	p1	Het Kruis	Crevice	1	46.63	2.36	-2.76	0.68	43.23	0.57	0.42	2.25	NA
24/2/2019 9:59	29.625	C	Te1	p1	Het Kruis	Crevice	1	46.63	2.36	-2.76	0.68	43.23	0.57	0.42	2.25	NA
24/2/2019 10:59	29.625	C	Te1	p1	Het Kruis	Crevice	1	46.63	2.36	-2.76	0.68	43.23	0.57	0.42	2.25	NA
24/2/2019 11:59	29.125	C	Te1	p1	Het Kruis	Crevice	1	46.63	2.36	-2.76	0.68	43.23	0.57	0.42	2.25	NA
24/2/2019 12:59	29.625	C	Te1	p1	Het Kruis	Crevice	1	46.63	2.36	-2.76	0.68	43.23	0.57	0.42	2.25	NA
24/2/2019 13:59	30.124	C	Te1	p1	Het Kruis	Crevice	1	46.63	2.36	-2.76	0.68	43.23	0.57	0.42	2.25	NA
24/2/2019 14:59	30.623	C	Te1	p1	Het Kruis	Crevice	1	46.63	2.36	-2.76	0.68	43.23	0.57	0.42	2.25	NA
24/2/2019 15:59	31.123	C	Te1	p1	Het Kruis	Crevice	1	46.63	2.36	-2.76	0.68	43.23	0.57	0.42	2.25	NA
24/2/2019 16:59	31.622	C	Te1	p1	Het Kruis	Crevice	1	46.63	2.36	-2.76	0.68	43.23	0.57	0.42	2.25	NA
24/2/2019 17:59	31.622	C	Te1	p1	Het Kruis	Crevice	1	46.63	2.36	-2.76	0.68	43.23	0.57	0.42	2.25	NA
24/2/2019 18:59	32.121	C	Te1	p1	Het Kruis	Crevice	1	46.63	2.36	-2.76	0.68	43.23	0.57	0.42	2.25	NA
24/2/2019 19:59	32.121	C	Te1	p1	Het Kruis	Crevice	1	46.63	2.36	-2.76	0.68	43.23	0.57	0.42	2.25	NA
24/2/2019 20:59	32.62	C	Te1	p1	Het Kruis	Crevice	1	46.63	2.36	-2.76	0.68	43.23	0.57	0.42	2.25	NA
24/2/2019 21:59	32.121	C	Te1	p1	Het Kruis	Crevice	1	46.63	2.36	-2.76	0.68	43.23	0.57	0.42	2.25	NA
24/2/2019 22:59	32.121	C	Te1	p1	Het Kruis	Crevice	1	46.63	2.36	-2.76	0.68	43.23	0.57	0.42	2.25	NA
24/2/2019 23:59	32.121	C	Te1	p1	Het Kruis	Crevice	1	46.63	2.36	-2.76	0.68	43.23	0.57	0.42	2.25	NA
25/2/2019 0:59	31.622	C	Te1	p1	Het Kruis	Crevice	1	46.63	2.36	-2.76	0.68	43.23	0.57	0.42	2.25	NA
25/2/2019 1:59	31.622	C	Te1	p1	Het Kruis	Crevice	1	46.63	2.36	-2.76	0.68	43.23	0.57	0.42	2.25	NA
25/2/2019 2:59	31.123	C	Te1	p1	Het Kruis	Crevice	1	46.63	2.36	-2.76	0.68	43.23	0.57	0.42	2.25	NA
25/2/2019 3:59	30.623	C	Te1	p1	Het Kruis	Crevice	1	46.63	2.36	-2.76	0.68	43.23	0.57	0.42	2.25	NA
25/2/2019 4:59	30.623	C	Te1	p1	Het Kruis	Crevice	1	46.63	2.36	-2.76	0.68	43.23	0.57	0.42	2.25	NA
25/2/2019 5:59	30.124	C	Te1	p1	Het Kruis	Crevice	1	46.63	2.36	-2.76	0.68	43.23	0.57	0.42	2.25	NA
25/2/2019 6:59	29.625	C	Te1	p1	Het Kruis	Crevice	1	46.63	2.36	-2.76	0.68	43.23	0.57	0.42	2.25	NA
25/2/2019 7:59	29.625	C	Te1	p1	Het Kruis	Crevice	1	46.63	2.36	-2.76	0.68	43.23	0.57	0.42	2.25	NA
25/2/2019 8:59	29.625	C	Te1	p1	Het Kruis	Crevice	1	46.63	2.36	-2.76	0.68	43.23	0.57	0.42	2.25	NA
25/2/2019 9:59	29.625	C	Te1	p1	Het Kruis	Crevice	1	46.63	2.36	-2.76	0.68	43.23	0.57	0.42	2.25	NA
25/2/2019 10:59	29.625	C	Te1	p1	Het Kruis	Crevice	1	46.63	2.36	-2.76	0.68	43.23	0.57	0.42	2.25	NA
25/2/2019 11:59	29.625	C	Te1	p1	Het Kruis	Crevice	1	46.63	2.36	-2.76	0.68	43.23	0.57	0.42	2.25	NA
25/2/2019 12:59	29.625	C	Te1	p1	Het Kruis	Crevice	1	46.63	2.36	-2.76	0.68	43.23	0.57	0.42	2.25	NA
25/2/2019 13:59	30.124	C	Te1	p1	Het Kruis	Crevice	1	46.63	2.36	-2.76	0.68	43.23	0.57	0.42	2.25	NA
25/2/2019 14:59	30.623	C	Te1	p1	Het Kruis	Crevice	1	46.63	2.36	-2.76	0.68	43.23	0.57	0.42	2.25	NA
25/2/2019 15:59	31.123	C	Te1	p1	Het Kruis	Crevice	1	46.63	2.36	-2.76	0.68	43.23	0.57	0.42	2.25	NA
25/2/2019 16:59	31.622	C	Te1	p1	Het Kruis	Crevice	1	46.63	2.36	-2.76	0.68	43.23	0.57	0.42	2.25	NA
25/2/2019 17:59	31.622	C	Te1	p1	Het Kruis	Crevice	1	46.63	2.36	-2.76	0.68	43.23	0.57	0.42	2.25	NA
25/2/2019 18:59	31.622	C	Te1	p1	Het Kruis	Crevice	1	46.63	2.36	-2.76	0.68	43.23	0.57	0.42	2.25	NA
25/2/2019 19:59	32.121	C	Te1	p1	Het Kruis	Crevice	1	46.63	2.36	-2.76	0.68	43.23	0.57	0.42	2.25	NA
25/2/2019 20:59	31.622	C	Te1	p1	Het Kruis	Crevice	1	46.63	2.36	-2.76	0.68	43.23	0.57	0.42	2.25	NA
25/2/2019 21:59	32.121	C	Te1	p1	Het Kruis	Crevice	1	46.63	2.36	-2.76	0.68	43.23	0.57	0.42	2.25	NA
25/2/2019 22:59	32.121	C	Te1	p1	Het Kruis	Crevice	1	46.63	2.36	-2.76	0.68	43.23	0.57	0.42	2.25	NA
25/2/2019 23:59	31.123	C	Te1	p1	Het Kruis	Crevice	1	46.63	2.36	-2.76	0.68	43.23	0.57	0.42	2.25	NA
26/2/2019 0:59	31.123	C	Te1	p1	Het Kruis	Crevice	1	46.63	2.36	-2.76	0.68	43.23	0.57	0.42	2.25	NA
26/2/2019 1:59	31.123	C	Te1	p1	Het Kruis	Crevice	1	46.63	2.36	-2.76	0.68	43.23	0.57	0.42	2.25	NA
26/2/2019 2:59	31.123	C	Te1	p1	Het Kruis	Crevice	1	46.63	2.36	-2.76	0.68	43.23	0.57	0.42	2.25	NA
26/2/2019 3:59	30.623	C	Te1	p1	Het Kruis	Crevice	1	46.63	2.36	-2.76	0.68	43.23	0.57	0.42	2.25	NA
26/2/2019 4:59	30.623	C	Te1	p1	Het Kruis	Crevice	1	46.63	2.36	-2.76	0.68	43.23	0.57	0.42	2.25	NA
26/2/2019 5:59	30.124	C	Te1	p1	Het Kruis	Crevice	1	46.63	2.36	-2.76	0.68	43.23	0.57	0.42	2.25	NA
26/2/2019 6:59	29.125	C	Te1	p1	Het Kruis	Crevice	1	46.63	2.36	-2.76	0.68	43.23	0.57	0.42	2.25	NA
26/2/2019 7:59	28.126	C	Te1	p1	Het Kruis	Crevice	1	46.63	2.36	-2.76	0.68	43.23	0.57	0.42	2.25	NA
26/2/2019 8:59	28.626	C	Te1	p1	Het Kruis	Crevice	1	46.63	2.36	-2.76	0.68	43.23	0.57	0.42	2.25	NA
26/2/2019 9:59	28.126	C	Te1	p1	Het Kruis	Crevice	1	46.63	2.36	-2.76	0.68	43.23	0.57	0.42	2.25	NA
26/2/2019 10:59	28.126	C	Te1	p1	Het Kruis	Crevice	1	46.63	2.36	-2.76	0.68	43.23	0.57	0.42	2.25	NA
26/2/2019 11:59	26.627	C	Te1	p1	Het Kruis	Crevice	1	46.63	2.36	-2.76	0.68	43.23	0.57	0.42	2.25	NA
26/2/2019 12:59	27.127	C	Te1	p1	Het Kruis	Crevice	1	46.63	2.36	-2.76	0.68	43.23	0.57	0.42	2.25	NA
[truncated: 286,989 more rows]
