# Supplementary material for: High‐resolution climate data reveal an increasing risk of warming‐driven activity restriction for diurnal and nocturnal lizards
Source: Ecol Evol. 2024 Apr 29;14(5):e11316. doi: 10.1002/ece3.11316 (PMC11056692; doi:10.1002/ece3.11316)
Supplement: Supplementary file 3 — Data S2 [file ECE3-14-e11316-s001.csv]

	Ind	year	Location	Family	Species	Ctmin	Ctmax	mass	SVL	total	sex
1	25	2018	Ouberg	Scincidae	Trachylepis variegata	1.8	42.73	3.5	46.14	60.29	F
2	26	2018	Ouberg	Scincidae	Trachylepis variegata	0.32	42.43	2	38.69	89	M
3	27	2018	Ouberg	Gekkonidae	Chondrodactylus bibronii	NA	40.13	20	78.28	136.12	F
4	28	2018	Ouberg	Gekkonidae	Chondrodactylus bibronii	-0.94	41.23	8	62.24	122.71	F
5	29	2018	Het Kruis	Gekkonidae	Chondrodactylus bibronii	-4	43.94	9	64.9	130.55	F
6	31	2018	Het Kruis	Gekkonidae	Chondrodactylus bibronii	-2.93	45.83	6.5	54.7	114.32	F
7	32	2018	Het Kruis	Gekkonidae	Chondrodactylus bibronii	-2.41	45.43	22.5	74	163.57	M
8	33	2018	Het Kruis	Gekkonidae	Chondrodactylus bibronii	-2.2	49.43	9	61.14	125.25	F
9	34	2018	Het Kruis	Gekkonidae	Chondrodactylus bibronii	-2.36	50.83	19.5	78.02	164.38	M
10	35	2018	Het Kruis	Gekkonidae	Chondrodactylus bibronii	-2.5	47.08	22.5	79	NA	M
11	36	2018	Het Kruis	Gekkonidae	Chondrodactylus bibronii	-3.54	44.96	9	61.62	133.48	M
12	37	2018	Het Kruis	Gekkonidae	Chondrodactylus bibronii	-2.1	45.53	18	73.87	87.46	F
13	51	2018	Cederberg	Scincidae	Trachylepis variegata	1.97	44.74	3	41.93	97.43	F
14	52	2018	Cederberg	Scincidae	Trachylepis variegata	1.76	43.52	3.5	48.78	67.6	F
15	68	2018	Bitterfontein	Scincidae	Trachylepis variegata	0.53	45.23	4.41	49.75	116.03	F
16	70	2018	Bitterfontein	Scincidae	Trachylepis variegata	0.48	40.11	2.05	44.62	52.74	M
17	71	2018	Bitterfontein	Scincidae	Trachylepis variegata	-0.92	43.11	2.25	39.92	89.93	M
18	72	2018	Bitterfontein	Scincidae	Trachylepis variegata	0.08	46.56	2.57	44.16	82.21	F
19	77	2018	Bitterfontein	Gekkonidae	Chondrodactylus bibronii	-6.2	47.06	28.72	43	108.37	M
20	78	2018	Bitterfontein	Gekkonidae	Chondrodactylus bibronii	-3.02	48.03	10.88	68.89	122.76	M
21	79	2018	Bitterfontein	Gekkonidae	Chondrodactylus bibronii	-3.14	45.85	5.06	50.23	86.42	M
22	80	2018	Bitterfontein	Gekkonidae	Chondrodactylus bibronii	-3.8	49.13	27.71	85.46	160.56	M
23	80B	2018	Bitterfontein	Gekkonidae	Chondrodactylus bibronii	-2.4	45.88	5.11	53.08	92.78	M
24	82	2018	Bitterfontein	Gekkonidae	Chondrodactylus bibronii	-2.9	46.73	27.97	78.36	172.29	M
25	83	2018	Bitterfontein	Gekkonidae	Chondrodactylus bibronii	-6.2	48.03	30.6	91.18	155.52	M
26	84	2018	Het Kruis	Scincidae	Trachylepis variegata	1.9	43.63	5.94	53.15	107.28	F
27	85	2018	Het Kruis	Scincidae	Trachylepis variegata	-2.17	42.82	5.49	55.45	109.41	F
28	87	2018	Het Kruis	Scincidae	Trachylepis variegata	1.53	NA	3.49	46.37	112.54	F
29	88	2018	Ouberg	Gekkonidae	Chondrodactylus bibronii	-0.96	45.69	7.96	61.73	116.34	M
30	89	2018	Ouberg	Gekkonidae	Chondrodactylus bibronii	-1.77	44.63	8.35	61.49	126.65	F
31	90	2018	Ouberg	Gekkonidae	Chondrodactylus bibronii	-1.7	45.13	7.63	79.61	145.15	F
32	91	2018	Ouberg	Gekkonidae	Chondrodactylus bibronii	-4.49	47.5	20.5	78.63	136.01	M
33	92	2018	Ouberg	Gekkonidae	Chondrodactylus bibronii	-2.7	48.61	7.24	57.43	117.32	NA
34	93	2018	Ouberg	Gekkonidae	Chondrodactylus bibronii	-1.72	49.37	23.1	88.45	88.5	M
35	94	2018	Ouberg	Gekkonidae	Chondrodactylus bibronii	0.2	46.73	16.07	75.78	75.78	M
36	96	2018	Ouberg	Scincidae	Trachylepis variegata	1.25	42.53	17.63	50.71	90.07	F
37	97	2018	Ouberg	Scincidae	Trachylepis variegata	1.8	41.73	3.01	50.06	109.6	F
38	98	2018	Ouberg	Scincidae	Trachylepis variegata	-0.68	39.31	4.28	51	111.25	F
39	100	2018	Ouberg	Scincidae	Trachylepis variegata	1.5	44.42	2.94	45.32	91.32	F
40	201	2019	Witteberg	Gekkonidae	Chondrodactylus bibronii	-1.95	44.96	22.97	80.21	171.94	F
41	202	2019	Witteberg	Gekkonidae	Chondrodactylus bibronii	-0.28	45.37	17.07	76.4	144.18	M
42	203	2019	Witteberg	Gekkonidae	Chondrodactylus bibronii	1.22	49.06	14.19	73.88	147.56	NA
43	204	2019	Witteberg	Gekkonidae	Chondrodactylus bibronii	-1.6	45	23.87	86.43	171.17	F
44	205	2019	Witteberg	Gekkonidae	Chondrodactylus bibronii	-0.22	46.6	25.51	87.01	171.44	F
45	206	2019	Witteberg	Gekkonidae	Chondrodactylus bibronii	1.96	46.4	15.42	76.36	152.38	F
46	207	2019	Witteberg	Gekkonidae	Chondrodactylus bibronii	0.45	46.16	6.23	59.71	117.9	M
47	208	2019	Witteberg	Gekkonidae	Chondrodactylus bibronii	0.28	43.5	18.8	79.32	134.56	F
48	209	2019	Witteberg	Gekkonidae	Chondrodactylus bibronii	1.13	45.4	25.03	84.65	178.57	M
49	210	2019	Witteberg	Gekkonidae	Chondrodactylus bibronii	0.85	43.5	86.72	86.72	179.1	F
50	223	2019	Cederberg	Scincidae	Trachylepis variegata	2.95	44.96	5.0591	52.21	122.46	F
51	224	2019	Cederberg	Scincidae	Trachylepis variegata	3.5	46.2	3.5568	43.81	53.22	F
52	225	2019	Cederberg	Scincidae	Trachylepis variegata	3.17	46	3.7872	48.54	117.41	F
53	226	2019	Cederberg	Scincidae	Trachylepis variegata	3	45.5	2.8339	46.25	115.61	F
54	227	2019	Cederberg	Scincidae	Trachylepis variegata	NA	NA	NA	46.79	106.69	M
55	228	2019	Cederberg	Scincidae	Trachylepis variegata	4.1	44	2.88	45.54	96.33	M
56	229	2019	Cederberg	Scincidae	Trachylepis variegata	4.5	44.15	2.54	42.24	60.99	M
57	230	2019	Cederberg	Scincidae	Trachylepis variegata	4.6	43.5	3.76	51.97	112.13	F
58	231	2019	Cederberg	Gekkonidae	Chondrodactylus bibronii	-0.4	43.2	12.21	75.09	149.87	F
59	232	2019	Cederberg	Gekkonidae	Chondrodactylus bibronii	-1.78	46.5	21.5403	81.22	161.25	M
60	233	2019	Cederberg	Gekkonidae	Chondrodactylus bibronii	1.1	44	15.88	75.67	165.5	F
61	234	2019	Cederberg	Gekkonidae	Chondrodactylus bibronii	-2.1	44.5	18.87	81.53	162.32	M
62	235	2019	Cederberg	Gekkonidae	Chondrodactylus bibronii	-1.57	NA	18.75	84.01	165.27	F
63	236	2019	Cederberg	Gekkonidae	Chondrodactylus bibronii	0.5	45.5	10.51	71.53	148.09	F
64	237	2019	Cederberg	Gekkonidae	Chondrodactylus bibronii	-0.67	44	16.74	78.54	154	F
65	238	2019	Cederberg	Gekkonidae	Chondrodactylus bibronii	1.74	44	14.77	78.44	128.76	M
66	239	2019	Cederberg	Gekkonidae	Chondrodactylus bibronii	NA	NA	13.4	73.81	76.78	M
67	240	2019	Uniondale	Scincidae	Trachylepis variegata	5.06	44.87	1.82	40.94	89.4	M
68	241	2019	Uniondale	Scincidae	Trachylepis variegata	5.24	40.7	1.8439	40.27	85.27	F
